# Supplementary material for: SARS-CoV-2 variant spike and accessory gene mutations alter pathogenesis
Source: Proc Natl Acad Sci U S A. 2022 Aug 30;119(37):e2204717119. doi: 10.1073/pnas.2204717119 (PMC9477415; doi:10.1073/pnas.2204717119)
Supplement: Supplementary File [file pnas.2204717119.sd01.xlsx]

## Sheet: Dataset S1, Tab 1
gene	log2FoldChange	padj	sample_day	comparison	var_cond	ref_cond
1600010M07Rik	-1.59783	0.00183807	2	1e3_WA_1dORF3a_d2_vs_1e3_WA_1_Oct_2020_VeroT_d2	1e3_WA_1dORF3a_d2	1e3_WA_1_Oct_2020_VeroT_d2
1700003I16Rik	-2.36723	0.00033417	2	1e3_WA_1dORF3a_d2_vs_1e3_WA_1_Oct_2020_VeroT_d2	1e3_WA_1dORF3a_d2	1e3_WA_1_Oct_2020_VeroT_d2
1700016H13Rik	-2.81496	0.00400264	2	1e3_WA_1dORF3a_d2_vs_1e3_WA_1_Oct_2020_VeroT_d2	1e3_WA_1dORF3a_d2	1e3_WA_1_Oct_2020_VeroT_d2
1700019L13Rik	-2.02934	0.006084	2	1e3_WA_1dORF3a_d2_vs_1e3_WA_1_Oct_2020_VeroT_d2	1e3_WA_1dORF3a_d2	1e3_WA_1_Oct_2020_VeroT_d2
1700071M16Rik	-2.48405	0.000489801	2	1e3_WA_1dORF3a_d2_vs_1e3_WA_1_Oct_2020_VeroT_d2	1e3_WA_1dORF3a_d2	1e3_WA_1_Oct_2020_VeroT_d2
2010109A12Rik	-2.55723	0.0066313	2	1e3_WA_1dORF3a_d2_vs_1e3_WA_1_Oct_2020_VeroT_d2	1e3_WA_1dORF3a_d2	1e3_WA_1_Oct_2020_VeroT_d2
2300002M23Rik	28.8721	0.000598767	2	1e3_WA_1dORF3a_d2_vs_1e3_WA_1_Oct_2020_VeroT_d2	1e3_WA_1dORF3a_d2	1e3_WA_1_Oct_2020_VeroT_d2
2600014E21Rik	-4.0966	0.000704828	2	1e3_WA_1dORF3a_d2_vs_1e3_WA_1_Oct_2020_VeroT_d2	1e3_WA_1dORF3a_d2	1e3_WA_1_Oct_2020_VeroT_d2
2610012C04Rik	-2.62346	0.000278276	2	1e3_WA_1dORF3a_d2_vs_1e3_WA_1_Oct_2020_VeroT_d2	1e3_WA_1dORF3a_d2	1e3_WA_1_Oct_2020_VeroT_d2
2810428J06Rik	-1.37123	0.0481328	2	1e3_WA_1dORF3a_d2_vs_1e3_WA_1_Oct_2020_VeroT_d2	1e3_WA_1dORF3a_d2	1e3_WA_1_Oct_2020_VeroT_d2
2900018N21Rik	-2.17947	6.8711e-06	2	1e3_WA_1dORF3a_d2_vs_1e3_WA_1_Oct_2020_VeroT_d2	1e3_WA_1dORF3a_d2	1e3_WA_1_Oct_2020_VeroT_d2
2900064K03Rik	-2.01672	0.00647994	2	1e3_WA_1dORF3a_d2_vs_1e3_WA_1_Oct_2020_VeroT_d2	1e3_WA_1dORF3a_d2	1e3_WA_1_Oct_2020_VeroT_d2
2900092N22Rik	-3.29534	1.47291e-06	2	1e3_WA_1dORF3a_d2_vs_1e3_WA_1_Oct_2020_VeroT_d2	1e3_WA_1dORF3a_d2	1e3_WA_1_Oct_2020_VeroT_d2
3110021N24Rik	-2.48674	0.000928539	2	1e3_WA_1dORF3a_d2_vs_1e3_WA_1_Oct_2020_VeroT_d2	1e3_WA_1dORF3a_d2	1e3_WA_1_Oct_2020_VeroT_d2
4633401B06Rik	-2.09726	0.00260372	2	1e3_WA_1dORF3a_d2_vs_1e3_WA_1_Oct_2020_VeroT_d2	1e3_WA_1dORF3a_d2	1e3_WA_1_Oct_2020_VeroT_d2
4833411C07Rik	-0.255496	0.756255	2	1e3_WA_1dORF3a_d2_vs_1e3_WA_1_Oct_2020_VeroT_d2	1e3_WA_1dORF3a_d2	1e3_WA_1_Oct_2020_VeroT_d2
4833421G17Rik	-3.35709	8.21656e-05	2	1e3_WA_1dORF3a_d2_vs_1e3_WA_1_Oct_2020_VeroT_d2	1e3_WA_1dORF3a_d2	1e3_WA_1_Oct_2020_VeroT_d2
4921523L03Rik	-2.40522	0.000105768	2	1e3_WA_1dORF3a_d2_vs_1e3_WA_1_Oct_2020_VeroT_d2	1e3_WA_1dORF3a_d2	1e3_WA_1_Oct_2020_VeroT_d2
4930453C13Rik	-2.25388	2.29502e-05	2	1e3_WA_1dORF3a_d2_vs_1e3_WA_1_Oct_2020_VeroT_d2	1e3_WA_1dORF3a_d2	1e3_WA_1_Oct_2020_VeroT_d2
4930471E19Rik	-2.81735	0.00186182	2	1e3_WA_1dORF3a_d2_vs_1e3_WA_1_Oct_2020_VeroT_d2	1e3_WA_1dORF3a_d2	1e3_WA_1_Oct_2020_VeroT_d2
4930479D17Rik	-2.0942	0.000523082	2	1e3_WA_1dORF3a_d2_vs_1e3_WA_1_Oct_2020_VeroT_d2	1e3_WA_1dORF3a_d2	1e3_WA_1_Oct_2020_VeroT_d2
4930517L18Rik	-5.17869	3.08387e-05	2	1e3_WA_1dORF3a_d2_vs_1e3_WA_1_Oct_2020_VeroT_d2	1e3_WA_1dORF3a_d2	1e3_WA_1_Oct_2020_VeroT_d2
4930533K18Rik	-2.52515	0.000876745	2	1e3_WA_1dORF3a_d2_vs_1e3_WA_1_Oct_2020_VeroT_d2	1e3_WA_1dORF3a_d2	1e3_WA_1_Oct_2020_VeroT_d2
4930579H20Rik	-2.26886	0.00449784	2	1e3_WA_1dORF3a_d2_vs_1e3_WA_1_Oct_2020_VeroT_d2	1e3_WA_1dORF3a_d2	1e3_WA_1_Oct_2020_VeroT_d2
4932443L11Rik	-3.10508	0.00262553	2	1e3_WA_1dORF3a_d2_vs_1e3_WA_1_Oct_2020_VeroT_d2	1e3_WA_1dORF3a_d2	1e3_WA_1_Oct_2020_VeroT_d2
4933400A11Rik	-1.54224	0.0543821	2	1e3_WA_1dORF3a_d2_vs_1e3_WA_1_Oct_2020_VeroT_d2	1e3_WA_1dORF3a_d2	1e3_WA_1_Oct_2020_VeroT_d2
4933417C20Rik	-2.39281	0.0038395	2	1e3_WA_1dORF3a_d2_vs_1e3_WA_1_Oct_2020_VeroT_d2	1e3_WA_1dORF3a_d2	1e3_WA_1_Oct_2020_VeroT_d2
4933438K21Rik	-7.31709	0.00122977	2	1e3_WA_1dORF3a_d2_vs_1e3_WA_1_Oct_2020_VeroT_d2	1e3_WA_1dORF3a_d2	1e3_WA_1_Oct_2020_VeroT_d2
5430420F09Rik	-0.436124	0.658334	2	1e3_WA_1dORF3a_d2_vs_1e3_WA_1_Oct_2020_VeroT_d2	1e3_WA_1dORF3a_d2	1e3_WA_1_Oct_2020_VeroT_d2
5730507A11Rik	-2.33858	1.13273e-05	2	1e3_WA_1dORF3a_d2_vs_1e3_WA_1_Oct_2020_VeroT_d2	1e3_WA_1dORF3a_d2	1e3_WA_1_Oct_2020_VeroT_d2
5830462O15Rik	-2.18282	0.00156391	2	1e3_WA_1dORF3a_d2_vs_1e3_WA_1_Oct_2020_VeroT_d2	1e3_WA_1dORF3a_d2	1e3_WA_1_Oct_2020_VeroT_d2
6030400A10Rik	-2.81002	1.02197e-05	2	1e3_WA_1dORF3a_d2_vs_1e3_WA_1_Oct_2020_VeroT_d2	1e3_WA_1dORF3a_d2	1e3_WA_1_Oct_2020_VeroT_d2
6030443J06Rik	-2.95538	0.00159357	2	1e3_WA_1dORF3a_d2_vs_1e3_WA_1_Oct_2020_VeroT_d2	1e3_WA_1dORF3a_d2	1e3_WA_1_Oct_2020_VeroT_d2
6430710M23Rik	-2.44892	0.00235325	2	1e3_WA_1dORF3a_d2_vs_1e3_WA_1_Oct_2020_VeroT_d2	1e3_WA_1dORF3a_d2	1e3_WA_1_Oct_2020_VeroT_d2
6820402A03Rik	-2.06844	0.000717881	2	1e3_WA_1dORF3a_d2_vs_1e3_WA_1_Oct_2020_VeroT_d2	1e3_WA_1dORF3a_d2	1e3_WA_1_Oct_2020_VeroT_d2
7330423F06Rik	-2.68607	0.000191688	2	1e3_WA_1dORF3a_d2_vs_1e3_WA_1_Oct_2020_VeroT_d2	1e3_WA_1dORF3a_d2	1e3_WA_1_Oct_2020_VeroT_d2
9130019P16Rik	-0.775265	0.223246	2	1e3_WA_1dORF3a_d2_vs_1e3_WA_1_Oct_2020_VeroT_d2	1e3_WA_1dORF3a_d2	1e3_WA_1_Oct_2020_VeroT_d2
9330162G02Rik	-2.57023	0.000299735	2	1e3_WA_1dORF3a_d2_vs_1e3_WA_1_Oct_2020_VeroT_d2	1e3_WA_1dORF3a_d2	1e3_WA_1_Oct_2020_VeroT_d2
9530059O14Rik	-3.06521	0.00805588	2	1e3_WA_1dORF3a_d2_vs_1e3_WA_1_Oct_2020_VeroT_d2	1e3_WA_1dORF3a_d2	1e3_WA_1_Oct_2020_VeroT_d2
9530078K11Rik	-2.43934	6.93745e-06	2	1e3_WA_1dORF3a_d2_vs_1e3_WA_1_Oct_2020_VeroT_d2	1e3_WA_1dORF3a_d2	1e3_WA_1_Oct_2020_VeroT_d2
9630014M24Rik	-2.27719	0.0073235	2	1e3_WA_1dORF3a_d2_vs_1e3_WA_1_Oct_2020_VeroT_d2	1e3_WA_1dORF3a_d2	1e3_WA_1_Oct_2020_VeroT_d2
9630050E16Rik	-2.05105	3.52671e-06	2	1e3_WA_1dORF3a_d2_vs_1e3_WA_1_Oct_2020_VeroT_d2	1e3_WA_1dORF3a_d2	1e3_WA_1_Oct_2020_VeroT_d2
9930024M15Rik	-1.97178	0.00150003	2	1e3_WA_1dORF3a_d2_vs_1e3_WA_1_Oct_2020_VeroT_d2	1e3_WA_1dORF3a_d2	1e3_WA_1_Oct_2020_VeroT_d2
A230028O05Rik	-0.143811	0.843209	2	1e3_WA_1dORF3a_d2_vs_1e3_WA_1_Oct_2020_VeroT_d2	1e3_WA_1dORF3a_d2	1e3_WA_1_Oct_2020_VeroT_d2
A330074K22Rik	2.77965	8.33778e-05	2	1e3_WA_1dORF3a_d2_vs_1e3_WA_1_Oct_2020_VeroT_d2	1e3_WA_1dORF3a_d2	1e3_WA_1_Oct_2020_VeroT_d2
A330076C08Rik	-6.73192	0.00111964	2	1e3_WA_1dORF3a_d2_vs_1e3_WA_1_Oct_2020_VeroT_d2	1e3_WA_1dORF3a_d2	1e3_WA_1_Oct_2020_VeroT_d2
A430019L02Rik	-2.09338	0.00895517	2	1e3_WA_1dORF3a_d2_vs_1e3_WA_1_Oct_2020_VeroT_d2	1e3_WA_1dORF3a_d2	1e3_WA_1_Oct_2020_VeroT_d2
A430027C01Rik	-2.11189	0.000197217	2	1e3_WA_1dORF3a_d2_vs_1e3_WA_1_Oct_2020_VeroT_d2	1e3_WA_1dORF3a_d2	1e3_WA_1_Oct_2020_VeroT_d2
A430110C17Rik	-3.53844	0.00039693	2	1e3_WA_1dORF3a_d2_vs_1e3_WA_1_Oct_2020_VeroT_d2	1e3_WA_1dORF3a_d2	1e3_WA_1_Oct_2020_VeroT_d2
A530016L24Rik	1.68636	0.226479	2	1e3_WA_1dORF3a_d2_vs_1e3_WA_1_Oct_2020_VeroT_d2	1e3_WA_1dORF3a_d2	1e3_WA_1_Oct_2020_VeroT_d2
A530032D15Rik	-0.993856	0.0304371	2	1e3_WA_1dORF3a_d2_vs_1e3_WA_1_Oct_2020_VeroT_d2	1e3_WA_1dORF3a_d2	1e3_WA_1_Oct_2020_VeroT_d2
A530058O07Rik	-7.14059	1.17904e-05	2	1e3_WA_1dORF3a_d2_vs_1e3_WA_1_Oct_2020_VeroT_d2	1e3_WA_1dORF3a_d2	1e3_WA_1_Oct_2020_VeroT_d2
A630035G10Rik	-3.0525	0.00385845	2	1e3_WA_1dORF3a_d2_vs_1e3_WA_1_Oct_2020_VeroT_d2	1e3_WA_1dORF3a_d2	1e3_WA_1_Oct_2020_VeroT_d2
A630081D01Rik	-2.38658	4.85935e-07	2	1e3_WA_1dORF3a_d2_vs_1e3_WA_1_Oct_2020_VeroT_d2	1e3_WA_1dORF3a_d2	1e3_WA_1_Oct_2020_VeroT_d2
AA467197	-1.83571	0.000227452	2	1e3_WA_1dORF3a_d2_vs_1e3_WA_1_Oct_2020_VeroT_d2	1e3_WA_1dORF3a_d2	1e3_WA_1_Oct_2020_VeroT_d2
Abca13	-3.60443	0.000936526	2	1e3_WA_1dORF3a_d2_vs_1e3_WA_1_Oct_2020_VeroT_d2	1e3_WA_1dORF3a_d2	1e3_WA_1_Oct_2020_VeroT_d2
Abca14	-2.11361	0.00343614	2	1e3_WA_1dORF3a_d2_vs_1e3_WA_1_Oct_2020_VeroT_d2	1e3_WA_1dORF3a_d2	1e3_WA_1_Oct_2020_VeroT_d2
Abcb11	-4.51557	0.00757224	2	1e3_WA_1dORF3a_d2_vs_1e3_WA_1_Oct_2020_VeroT_d2	1e3_WA_1dORF3a_d2	1e3_WA_1_Oct_2020_VeroT_d2
Acnat2	-6.61606	0.00837518	2	1e3_WA_1dORF3a_d2_vs_1e3_WA_1_Oct_2020_VeroT_d2	1e3_WA_1dORF3a_d2	1e3_WA_1_Oct_2020_VeroT_d2
Acod1	-2.57277	3.22866e-06	2	1e3_WA_1dORF3a_d2_vs_1e3_WA_1_Oct_2020_VeroT_d2	1e3_WA_1dORF3a_d2	1e3_WA_1_Oct_2020_VeroT_d2
Acsl6	-0.130898	0.904113	2	1e3_WA_1dORF3a_d2_vs_1e3_WA_1_Oct_2020_VeroT_d2	1e3_WA_1dORF3a_d2	1e3_WA_1_Oct_2020_VeroT_d2
Acta1	9.56035	1.90403e-09	2	1e3_WA_1dORF3a_d2_vs_1e3_WA_1_Oct_2020_VeroT_d2	1e3_WA_1dORF3a_d2	1e3_WA_1_Oct_2020_VeroT_d2
Actc1	1.95617	0.00667858	2	1e3_WA_1dORF3a_d2_vs_1e3_WA_1_Oct_2020_VeroT_d2	1e3_WA_1dORF3a_d2	1e3_WA_1_Oct_2020_VeroT_d2
Actg2	1.1414	0.0544993	2	1e3_WA_1dORF3a_d2_vs_1e3_WA_1_Oct_2020_VeroT_d2	1e3_WA_1dORF3a_d2	1e3_WA_1_Oct_2020_VeroT_d2
Actn2	2.80547	0.00160178	2	1e3_WA_1dORF3a_d2_vs_1e3_WA_1_Oct_2020_VeroT_d2	1e3_WA_1dORF3a_d2	1e3_WA_1_Oct_2020_VeroT_d2
Actn3	4.0376	9.78929e-06	2	1e3_WA_1dORF3a_d2_vs_1e3_WA_1_Oct_2020_VeroT_d2	1e3_WA_1dORF3a_d2	1e3_WA_1_Oct_2020_VeroT_d2
Adam32	-2.18655	0.00617129	2	1e3_WA_1dORF3a_d2_vs_1e3_WA_1_Oct_2020_VeroT_d2	1e3_WA_1dORF3a_d2	1e3_WA_1_Oct_2020_VeroT_d2
Adam5	0.0409374	0.964324	2	1e3_WA_1dORF3a_d2_vs_1e3_WA_1_Oct_2020_VeroT_d2	1e3_WA_1dORF3a_d2	1e3_WA_1_Oct_2020_VeroT_d2
Adamts18	-3.74787	0.0012252	2	1e3_WA_1dORF3a_d2_vs_1e3_WA_1_Oct_2020_VeroT_d2	1e3_WA_1dORF3a_d2	1e3_WA_1_Oct_2020_VeroT_d2
Adamts20	-0.399815	0.677195	2	1e3_WA_1dORF3a_d2_vs_1e3_WA_1_Oct_2020_VeroT_d2	1e3_WA_1dORF3a_d2	1e3_WA_1_Oct_2020_VeroT_d2
Adgrb3	-4.27802	0.00674587	2	1e3_WA_1dORF3a_d2_vs_1e3_WA_1_Oct_2020_VeroT_d2	1e3_WA_1dORF3a_d2	1e3_WA_1_Oct_2020_VeroT_d2
Adgrv1	-0.824229	0.308593	2	1e3_WA_1dORF3a_d2_vs_1e3_WA_1_Oct_2020_VeroT_d2	1e3_WA_1dORF3a_d2	1e3_WA_1_Oct_2020_VeroT_d2
Adig	1.65816	0.0935993	2	1e3_WA_1dORF3a_d2_vs_1e3_WA_1_Oct_2020_VeroT_d2	1e3_WA_1dORF3a_d2	1e3_WA_1_Oct_2020_VeroT_d2
Adipoq	1.92076	0.167203	2	1e3_WA_1dORF3a_d2_vs_1e3_WA_1_Oct_2020_VeroT_d2	1e3_WA_1dORF3a_d2	1e3_WA_1_Oct_2020_VeroT_d2
Adm2	2.13337	0.0010962	2	1e3_WA_1dORF3a_d2_vs_1e3_WA_1_Oct_2020_VeroT_d2	1e3_WA_1dORF3a_d2	1e3_WA_1_Oct_2020_VeroT_d2
Adra2b	-3.15388	0.00409725	2	1e3_WA_1dORF3a_d2_vs_1e3_WA_1_Oct_2020_VeroT_d2	1e3_WA_1dORF3a_d2	1e3_WA_1_Oct_2020_VeroT_d2
Adrb3	1.88591	0.00317971	2	1e3_WA_1dORF3a_d2_vs_1e3_WA_1_Oct_2020_VeroT_d2	1e3_WA_1dORF3a_d2	1e3_WA_1_Oct_2020_VeroT_d2
Agxt2	-2.78384	0.16126	2	1e3_WA_1dORF3a_d2_vs_1e3_WA_1_Oct_2020_VeroT_d2	1e3_WA_1dORF3a_d2	1e3_WA_1_Oct_2020_VeroT_d2
Alox12b	23.9633	1.04773e-08	2	1e3_WA_1dORF3a_d2_vs_1e3_WA_1_Oct_2020_VeroT_d2	1e3_WA_1dORF3a_d2	1e3_WA_1_Oct_2020_VeroT_d2
Amer2	-3.15776	1.29365e-06	2	1e3_WA_1dORF3a_d2_vs_1e3_WA_1_Oct_2020_VeroT_d2	1e3_WA_1dORF3a_d2	1e3_WA_1_Oct_2020_VeroT_d2
Ankrd34a	2.30996	0.00222328	2	1e3_WA_1dORF3a_d2_vs_1e3_WA_1_Oct_2020_VeroT_d2	1e3_WA_1dORF3a_d2	1e3_WA_1_Oct_2020_VeroT_d2
Ankrd55	-0.579827	0.482768	2	1e3_WA_1dORF3a_d2_vs_1e3_WA_1_Oct_2020_VeroT_d2	1e3_WA_1dORF3a_d2	1e3_WA_1_Oct_2020_VeroT_d2
Ano5	-1.51032	0.049522	2	1e3_WA_1dORF3a_d2_vs_1e3_WA_1_Oct_2020_VeroT_d2	1e3_WA_1dORF3a_d2	1e3_WA_1_Oct_2020_VeroT_d2
Aoc3	2.07529	0.0102094	2	1e3_WA_1dORF3a_d2_vs_1e3_WA_1_Oct_2020_VeroT_d2	1e3_WA_1dORF3a_d2	1e3_WA_1_Oct_2020_VeroT_d2
Apobec2	2.79833	0.000379779	2	1e3_WA_1dORF3a_d2_vs_1e3_WA_1_Oct_2020_VeroT_d2	1e3_WA_1dORF3a_d2	1e3_WA_1_Oct_2020_VeroT_d2
Art1	3.24973	0.00130081	2	1e3_WA_1dORF3a_d2_vs_1e3_WA_1_Oct_2020_VeroT_d2	1e3_WA_1dORF3a_d2	1e3_WA_1_Oct_2020_VeroT_d2
Art5	2.96746	0.000341664	2	1e3_WA_1dORF3a_d2_vs_1e3_WA_1_Oct_2020_VeroT_d2	1e3_WA_1dORF3a_d2	1e3_WA_1_Oct_2020_VeroT_d2
Asb10	2.79287	0.00339131	2	1e3_WA_1dORF3a_d2_vs_1e3_WA_1_Oct_2020_VeroT_d2	1e3_WA_1dORF3a_d2	1e3_WA_1_Oct_2020_VeroT_d2
Asic2	-2.28609	0.0194612	2	1e3_WA_1dORF3a_d2_vs_1e3_WA_1_Oct_2020_VeroT_d2	1e3_WA_1dORF3a_d2	1e3_WA_1_Oct_2020_VeroT_d2
Astn1	-4.24175	9.62244e-05	2	1e3_WA_1dORF3a_d2_vs_1e3_WA_1_Oct_2020_VeroT_d2	1e3_WA_1dORF3a_d2	1e3_WA_1_Oct_2020_VeroT_d2
Asxl3	-2.83966	0.000645376	2	1e3_WA_1dORF3a_d2_vs_1e3_WA_1_Oct_2020_VeroT_d2	1e3_WA_1dORF3a_d2	1e3_WA_1_Oct_2020_VeroT_d2
Atf7ip2	-4.20171	0.000167362	2	1e3_WA_1dORF3a_d2_vs_1e3_WA_1_Oct_2020_VeroT_d2	1e3_WA_1dORF3a_d2	1e3_WA_1_Oct_2020_VeroT_d2
Atp2a1	3.72282	4.94876e-05	2	1e3_WA_1dORF3a_d2_vs_1e3_WA_1_Oct_2020_VeroT_d2	1e3_WA_1dORF3a_d2	1e3_WA_1_Oct_2020_VeroT_d2
Atxn7l1os1	-2.90986	0.000378423	2	1e3_WA_1dORF3a_d2_vs_1e3_WA_1_Oct_2020_VeroT_d2	1e3_WA_1dORF3a_d2	1e3_WA_1_Oct_2020_VeroT_d2
AU018091	-2.34311	0.00845773	2	1e3_WA_1dORF3a_d2_vs_1e3_WA_1_Oct_2020_VeroT_d2	1e3_WA_1dORF3a_d2	1e3_WA_1_Oct_2020_VeroT_d2
AY512931	-2.87902	0.00276755	2	1e3_WA_1dORF3a_d2_vs_1e3_WA_1_Oct_2020_VeroT_d2	1e3_WA_1dORF3a_d2	1e3_WA_1_Oct_2020_VeroT_d2
B230334C09Rik	-2.82291	0.000947538	2	1e3_WA_1dORF3a_d2_vs_1e3_WA_1_Oct_2020_VeroT_d2	1e3_WA_1dORF3a_d2	1e3_WA_1_Oct_2020_VeroT_d2
B3galt5	-3.71587	0.00263774	2	1e3_WA_1dORF3a_d2_vs_1e3_WA_1_Oct_2020_VeroT_d2	1e3_WA_1dORF3a_d2	1e3_WA_1_Oct_2020_VeroT_d2
B830012L14Rik	-2.37863	0.00351513	2	1e3_WA_1dORF3a_d2_vs_1e3_WA_1_Oct_2020_VeroT_d2	1e3_WA_1dORF3a_d2	1e3_WA_1_Oct_2020_VeroT_d2
B930036N10Rik	-3.33514	0.000114961	2	1e3_WA_1dORF3a_d2_vs_1e3_WA_1_Oct_2020_VeroT_d2	1e3_WA_1dORF3a_d2	1e3_WA_1_Oct_2020_VeroT_d2
Bach2os	-1.10606	0.122052	2	1e3_WA_1dORF3a_d2_vs_1e3_WA_1_Oct_2020_VeroT_d2	1e3_WA_1dORF3a_d2	1e3_WA_1_Oct_2020_VeroT_d2
BC085271	-2.59711	0.0043491	2	1e3_WA_1dORF3a_d2_vs_1e3_WA_1_Oct_2020_VeroT_d2	1e3_WA_1dORF3a_d2	1e3_WA_1_Oct_2020_VeroT_d2
BC106175	-0.770731	0.348192	2	1e3_WA_1dORF3a_d2_vs_1e3_WA_1_Oct_2020_VeroT_d2	1e3_WA_1dORF3a_d2	1e3_WA_1_Oct_2020_VeroT_d2
Bcl2a1b	-0.868388	0.0235989	2	1e3_WA_1dORF3a_d2_vs_1e3_WA_1_Oct_2020_VeroT_d2	1e3_WA_1dORF3a_d2	1e3_WA_1_Oct_2020_VeroT_d2
Bmp10	5.038	0.00788586	2	1e3_WA_1dORF3a_d2_vs_1e3_WA_1_Oct_2020_VeroT_d2	1e3_WA_1dORF3a_d2	1e3_WA_1_Oct_2020_VeroT_d2
C030017B01Rik	-3.05612	0.00251427	2	1e3_WA_1dORF3a_d2_vs_1e3_WA_1_Oct_2020_VeroT_d2	1e3_WA_1dORF3a_d2	1e3_WA_1_Oct_2020_VeroT_d2
C130023A14Rik	-2.82837	2.04175e-09	2	1e3_WA_1dORF3a_d2_vs_1e3_WA_1_Oct_2020_VeroT_d2	1e3_WA_1dORF3a_d2	1e3_WA_1_Oct_2020_VeroT_d2
C130026I21Rik	-2.25182	0.00353656	2	1e3_WA_1dORF3a_d2_vs_1e3_WA_1_Oct_2020_VeroT_d2	1e3_WA_1dORF3a_d2	1e3_WA_1_Oct_2020_VeroT_d2
C130073E24Rik	-6.41506	0.000909743	2	1e3_WA_1dORF3a_d2_vs_1e3_WA_1_Oct_2020_VeroT_d2	1e3_WA_1dORF3a_d2	1e3_WA_1_Oct_2020_VeroT_d2
C1qtnf9	2.26762	0.00394837	2	1e3_WA_1dORF3a_d2_vs_1e3_WA_1_Oct_2020_VeroT_d2	1e3_WA_1dORF3a_d2	1e3_WA_1_Oct_2020_VeroT_d2
C230071H17Rik	-2.53463	0.00424502	2	1e3_WA_1dORF3a_d2_vs_1e3_WA_1_Oct_2020_VeroT_d2	1e3_WA_1dORF3a_d2	1e3_WA_1_Oct_2020_VeroT_d2
C730045M19Rik	-2.3423	4.57756e-05	2	1e3_WA_1dORF3a_d2_vs_1e3_WA_1_Oct_2020_VeroT_d2	1e3_WA_1dORF3a_d2	1e3_WA_1_Oct_2020_VeroT_d2
Cacna1g	2.07214	0.000168716	2	1e3_WA_1dORF3a_d2_vs_1e3_WA_1_Oct_2020_VeroT_d2	1e3_WA_1dORF3a_d2	1e3_WA_1_Oct_2020_VeroT_d2
Cacna1h	3.34148	4.10971e-05	2	1e3_WA_1dORF3a_d2_vs_1e3_WA_1_Oct_2020_VeroT_d2	1e3_WA_1dORF3a_d2	1e3_WA_1_Oct_2020_VeroT_d2
Cacng1	5.4822	0.0057206	2	1e3_WA_1dORF3a_d2_vs_1e3_WA_1_Oct_2020_VeroT_d2	1e3_WA_1dORF3a_d2	1e3_WA_1_Oct_2020_VeroT_d2
Cadps	-4.24816	0.00192221	2	1e3_WA_1dORF3a_d2_vs_1e3_WA_1_Oct_2020_VeroT_d2	1e3_WA_1dORF3a_d2	1e3_WA_1_Oct_2020_VeroT_d2
Calm4	7.75915	0.00224691	2	1e3_WA_1dORF3a_d2_vs_1e3_WA_1_Oct_2020_VeroT_d2	1e3_WA_1dORF3a_d2	1e3_WA_1_Oct_2020_VeroT_d2
Cavin4	2.47457	0.000108838	2	1e3_WA_1dORF3a_d2_vs_1e3_WA_1_Oct_2020_VeroT_d2	1e3_WA_1dORF3a_d2	1e3_WA_1_Oct_2020_VeroT_d2
Ccdc63	-2.04753	0.00292711	2	1e3_WA_1dORF3a_d2_vs_1e3_WA_1_Oct_2020_VeroT_d2	1e3_WA_1dORF3a_d2	1e3_WA_1_Oct_2020_VeroT_d2
Ccdc7a	-4.21876	0.000153152	2	1e3_WA_1dORF3a_d2_vs_1e3_WA_1_Oct_2020_VeroT_d2	1e3_WA_1dORF3a_d2	1e3_WA_1_Oct_2020_VeroT_d2
Ccdc83	-2.16074	0.00232983	2	1e3_WA_1dORF3a_d2_vs_1e3_WA_1_Oct_2020_VeroT_d2	1e3_WA_1dORF3a_d2	1e3_WA_1_Oct_2020_VeroT_d2
Ccdc87	-0.0495593	0.945542	2	1e3_WA_1dORF3a_d2_vs_1e3_WA_1_Oct_2020_VeroT_d2	1e3_WA_1dORF3a_d2	1e3_WA_1_Oct_2020_VeroT_d2
Ccdc88a	-2.08285	7.21128e-10	2	1e3_WA_1dORF3a_d2_vs_1e3_WA_1_Oct_2020_VeroT_d2	1e3_WA_1dORF3a_d2	1e3_WA_1_Oct_2020_VeroT_d2
Ccl24	1.8945	0.0344606	2	1e3_WA_1dORF3a_d2_vs_1e3_WA_1_Oct_2020_VeroT_d2	1e3_WA_1dORF3a_d2	1e3_WA_1_Oct_2020_VeroT_d2
Ccl7	-2.4494	3.98286e-07	2	1e3_WA_1dORF3a_d2_vs_1e3_WA_1_Oct_2020_VeroT_d2	1e3_WA_1dORF3a_d2	1e3_WA_1_Oct_2020_VeroT_d2
Ccr1	-2.21516	2.28475e-12	2	1e3_WA_1dORF3a_d2_vs_1e3_WA_1_Oct_2020_VeroT_d2	1e3_WA_1dORF3a_d2	1e3_WA_1_Oct_2020_VeroT_d2
Cdc25c	-0.892319	0.249382	2	1e3_WA_1dORF3a_d2_vs_1e3_WA_1_Oct_2020_VeroT_d2	1e3_WA_1dORF3a_d2	1e3_WA_1_Oct_2020_VeroT_d2
Cdh10	-4.5911	0.000779394	2	1e3_WA_1dORF3a_d2_vs_1e3_WA_1_Oct_2020_VeroT_d2	1e3_WA_1dORF3a_d2	1e3_WA_1_Oct_2020_VeroT_d2
Cdr1os	-4.2004	0.000648385	2	1e3_WA_1dORF3a_d2_vs_1e3_WA_1_Oct_2020_VeroT_d2	1e3_WA_1dORF3a_d2	1e3_WA_1_Oct_2020_VeroT_d2
Cdsn	2.88893	9.01051e-05	2	1e3_WA_1dORF3a_d2_vs_1e3_WA_1_Oct_2020_VeroT_d2	1e3_WA_1dORF3a_d2	1e3_WA_1_Oct_2020_VeroT_d2
Chac1	1.35701	9.85832e-05	2	1e3_WA_1dORF3a_d2_vs_1e3_WA_1_Oct_2020_VeroT_d2	1e3_WA_1dORF3a_d2	1e3_WA_1_Oct_2020_VeroT_d2
Chaer1	1.10062	0.106086	2	1e3_WA_1dORF3a_d2_vs_1e3_WA_1_Oct_2020_VeroT_d2	1e3_WA_1dORF3a_d2	1e3_WA_1_Oct_2020_VeroT_d2
Chd5	0.508554	0.346242	2	1e3_WA_1dORF3a_d2_vs_1e3_WA_1_Oct_2020_VeroT_d2	1e3_WA_1dORF3a_d2	1e3_WA_1_Oct_2020_VeroT_d2
Chil4	1.9423	0.230689	2	1e3_WA_1dORF3a_d2_vs_1e3_WA_1_Oct_2020_VeroT_d2	1e3_WA_1dORF3a_d2	1e3_WA_1_Oct_2020_VeroT_d2
Chp2	2.22302	0.00077791	2	1e3_WA_1dORF3a_d2_vs_1e3_WA_1_Oct_2020_VeroT_d2	1e3_WA_1dORF3a_d2	1e3_WA_1_Oct_2020_VeroT_d2
Chrm1	-1.02306	0.0618896	2	1e3_WA_1dORF3a_d2_vs_1e3_WA_1_Oct_2020_VeroT_d2	1e3_WA_1dORF3a_d2	1e3_WA_1_Oct_2020_VeroT_d2
Cidea	2.33061	0.00412137	2	1e3_WA_1dORF3a_d2_vs_1e3_WA_1_Oct_2020_VeroT_d2	1e3_WA_1dORF3a_d2	1e3_WA_1_Oct_2020_VeroT_d2
Cilp2	2.08449	0.00340734	2	1e3_WA_1dORF3a_d2_vs_1e3_WA_1_Oct_2020_VeroT_d2	1e3_WA_1dORF3a_d2	1e3_WA_1_Oct_2020_VeroT_d2
Ckm	5.18669	3.39516e-05	2	1e3_WA_1dORF3a_d2_vs_1e3_WA_1_Oct_2020_VeroT_d2	1e3_WA_1dORF3a_d2	1e3_WA_1_Oct_2020_VeroT_d2
Ckmt2	2.67849	0.00706447	2	1e3_WA_1dORF3a_d2_vs_1e3_WA_1_Oct_2020_VeroT_d2	1e3_WA_1dORF3a_d2	1e3_WA_1_Oct_2020_VeroT_d2
Clca1	1.22713	0.297521	2	1e3_WA_1dORF3a_d2_vs_1e3_WA_1_Oct_2020_VeroT_d2	1e3_WA_1dORF3a_d2	1e3_WA_1_Oct_2020_VeroT_d2
Cldn8	0.0549633	0.943042	2	1e3_WA_1dORF3a_d2_vs_1e3_WA_1_Oct_2020_VeroT_d2	1e3_WA_1dORF3a_d2	1e3_WA_1_Oct_2020_VeroT_d2
Clec4d	-2.35099	6.24045e-13	2	1e3_WA_1dORF3a_d2_vs_1e3_WA_1_Oct_2020_VeroT_d2	1e3_WA_1dORF3a_d2	1e3_WA_1_Oct_2020_VeroT_d2
Clec4e	-2.3789	1.21676e-09	2	1e3_WA_1dORF3a_d2_vs_1e3_WA_1_Oct_2020_VeroT_d2	1e3_WA_1dORF3a_d2	1e3_WA_1_Oct_2020_VeroT_d2
Cnfn	9.70611	0.0224287	2	1e3_WA_1dORF3a_d2_vs_1e3_WA_1_Oct_2020_VeroT_d2	1e3_WA_1dORF3a_d2	1e3_WA_1_Oct_2020_VeroT_d2
Cnksr1	1.44269	4.49558e-07	2	1e3_WA_1dORF3a_d2_vs_1e3_WA_1_Oct_2020_VeroT_d2	1e3_WA_1dORF3a_d2	1e3_WA_1_Oct_2020_VeroT_d2
Cnn1	1.72895	0.00854298	2	1e3_WA_1dORF3a_d2_vs_1e3_WA_1_Oct_2020_VeroT_d2	1e3_WA_1dORF3a_d2	1e3_WA_1_Oct_2020_VeroT_d2
Col19a1	-3.46428	0.00126839	2	1e3_WA_1dORF3a_d2_vs_1e3_WA_1_Oct_2020_VeroT_d2	1e3_WA_1dORF3a_d2	1e3_WA_1_Oct_2020_VeroT_d2
Col25a1	-2.73159	0.0029712	2	1e3_WA_1dORF3a_d2_vs_1e3_WA_1_Oct_2020_VeroT_d2	1e3_WA_1dORF3a_d2	1e3_WA_1_Oct_2020_VeroT_d2
Comp	2.23684	0.00212078	2	1e3_WA_1dORF3a_d2_vs_1e3_WA_1_Oct_2020_VeroT_d2	1e3_WA_1dORF3a_d2	1e3_WA_1_Oct_2020_VeroT_d2
Coq8a	2.38958	0.000142187	2	1e3_WA_1dORF3a_d2_vs_1e3_WA_1_Oct_2020_VeroT_d2	1e3_WA_1dORF3a_d2	1e3_WA_1_Oct_2020_VeroT_d2
Coro6	2.1132	0.000118073	2	1e3_WA_1dORF3a_d2_vs_1e3_WA_1_Oct_2020_VeroT_d2	1e3_WA_1dORF3a_d2	1e3_WA_1_Oct_2020_VeroT_d2
Cox6a2	2.13512	0.00153425	2	1e3_WA_1dORF3a_d2_vs_1e3_WA_1_Oct_2020_VeroT_d2	1e3_WA_1dORF3a_d2	1e3_WA_1_Oct_2020_VeroT_d2
Cox7a1	2.21278	0.0028259	2	1e3_WA_1dORF3a_d2_vs_1e3_WA_1_Oct_2020_VeroT_d2	1e3_WA_1dORF3a_d2	1e3_WA_1_Oct_2020_VeroT_d2
Cox8b	2.77127	0.00520926	2	1e3_WA_1dORF3a_d2_vs_1e3_WA_1_Oct_2020_VeroT_d2	1e3_WA_1dORF3a_d2	1e3_WA_1_Oct_2020_VeroT_d2
Cpxm2	1.49625	0.0113723	2	1e3_WA_1dORF3a_d2_vs_1e3_WA_1_Oct_2020_VeroT_d2	1e3_WA_1dORF3a_d2	1e3_WA_1_Oct_2020_VeroT_d2
Crct1	29.9902	1.76709e-26	2	1e3_WA_1dORF3a_d2_vs_1e3_WA_1_Oct_2020_VeroT_d2	1e3_WA_1dORF3a_d2	1e3_WA_1_Oct_2020_VeroT_d2
Csdc2	2.86048	0.000150121	2	1e3_WA_1dORF3a_d2_vs_1e3_WA_1_Oct_2020_VeroT_d2	1e3_WA_1dORF3a_d2	1e3_WA_1_Oct_2020_VeroT_d2
Csf3	-3.52264	3.29791e-06	2	1e3_WA_1dORF3a_d2_vs_1e3_WA_1_Oct_2020_VeroT_d2	1e3_WA_1dORF3a_d2	1e3_WA_1_Oct_2020_VeroT_d2
Csmd2	-3.66869	0.00100997	2	1e3_WA_1dORF3a_d2_vs_1e3_WA_1_Oct_2020_VeroT_d2	1e3_WA_1dORF3a_d2	1e3_WA_1_Oct_2020_VeroT_d2
Csmd3	-6.30724	0.000192627	2	1e3_WA_1dORF3a_d2_vs_1e3_WA_1_Oct_2020_VeroT_d2	1e3_WA_1dORF3a_d2	1e3_WA_1_Oct_2020_VeroT_d2
Csrnp1	0.743042	0.015953	2	1e3_WA_1dORF3a_d2_vs_1e3_WA_1_Oct_2020_VeroT_d2	1e3_WA_1dORF3a_d2	1e3_WA_1_Oct_2020_VeroT_d2
Cstdc4	-3.61775	1.95255e-07	2	1e3_WA_1dORF3a_d2_vs_1e3_WA_1_Oct_2020_VeroT_d2	1e3_WA_1dORF3a_d2	1e3_WA_1_Oct_2020_VeroT_d2
Cxcl1	-2.84549	1.04121e-09	2	1e3_WA_1dORF3a_d2_vs_1e3_WA_1_Oct_2020_VeroT_d2	1e3_WA_1dORF3a_d2	1e3_WA_1_Oct_2020_VeroT_d2
Cxcl2	-2.82346	4.80275e-12	2	1e3_WA_1dORF3a_d2_vs_1e3_WA_1_Oct_2020_VeroT_d2	1e3_WA_1dORF3a_d2	1e3_WA_1_Oct_2020_VeroT_d2
Cxcl3	-3.47823	1.0221e-10	2	1e3_WA_1dORF3a_d2_vs_1e3_WA_1_Oct_2020_VeroT_d2	1e3_WA_1dORF3a_d2	1e3_WA_1_Oct_2020_VeroT_d2
Cxcl5	-3.69328	1.96584e-11	2	1e3_WA_1dORF3a_d2_vs_1e3_WA_1_Oct_2020_VeroT_d2	1e3_WA_1dORF3a_d2	1e3_WA_1_Oct_2020_VeroT_d2
Cxcr2	-2.52269	2.14684e-08	2	1e3_WA_1dORF3a_d2_vs_1e3_WA_1_Oct_2020_VeroT_d2	1e3_WA_1dORF3a_d2	1e3_WA_1_Oct_2020_VeroT_d2
Cxxc4	-0.815268	0.215866	2	1e3_WA_1dORF3a_d2_vs_1e3_WA_1_Oct_2020_VeroT_d2	1e3_WA_1dORF3a_d2	1e3_WA_1_Oct_2020_VeroT_d2
D030068K23Rik	-4.54663	0.00130485	2	1e3_WA_1dORF3a_d2_vs_1e3_WA_1_Oct_2020_VeroT_d2	1e3_WA_1dORF3a_d2	1e3_WA_1_Oct_2020_VeroT_d2
D130004A15Rik	-2.32372	0.00136755	2	1e3_WA_1dORF3a_d2_vs_1e3_WA_1_Oct_2020_VeroT_d2	1e3_WA_1dORF3a_d2	1e3_WA_1_Oct_2020_VeroT_d2
D230049E03Rik	-2.38924	0.0012377	2	1e3_WA_1dORF3a_d2_vs_1e3_WA_1_Oct_2020_VeroT_d2	1e3_WA_1dORF3a_d2	1e3_WA_1_Oct_2020_VeroT_d2
D7Ertd443e	-3.06501	0.00458537	2	1e3_WA_1dORF3a_d2_vs_1e3_WA_1_Oct_2020_VeroT_d2	1e3_WA_1dORF3a_d2	1e3_WA_1_Oct_2020_VeroT_d2
Dab1	-2.53535	0.00871987	2	1e3_WA_1dORF3a_d2_vs_1e3_WA_1_Oct_2020_VeroT_d2	1e3_WA_1dORF3a_d2	1e3_WA_1_Oct_2020_VeroT_d2
Dbpht2	-4.39653	9.21354e-05	2	1e3_WA_1dORF3a_d2_vs_1e3_WA_1_Oct_2020_VeroT_d2	1e3_WA_1dORF3a_d2	1e3_WA_1_Oct_2020_VeroT_d2
Dcc	-6.8289	0.000676654	2	1e3_WA_1dORF3a_d2_vs_1e3_WA_1_Oct_2020_VeroT_d2	1e3_WA_1dORF3a_d2	1e3_WA_1_Oct_2020_VeroT_d2
Ddx4	-2.25011	0.000530553	2	1e3_WA_1dORF3a_d2_vs_1e3_WA_1_Oct_2020_VeroT_d2	1e3_WA_1dORF3a_d2	1e3_WA_1_Oct_2020_VeroT_d2
Ddx43	-0.282254	0.773669	2	1e3_WA_1dORF3a_d2_vs_1e3_WA_1_Oct_2020_VeroT_d2	1e3_WA_1dORF3a_d2	1e3_WA_1_Oct_2020_VeroT_d2
Depdc1a	-1.26576	0.0303824	2	1e3_WA_1dORF3a_d2_vs_1e3_WA_1_Oct_2020_VeroT_d2	1e3_WA_1dORF3a_d2	1e3_WA_1_Oct_2020_VeroT_d2
Dgat2	1.68037	0.0197065	2	1e3_WA_1dORF3a_d2_vs_1e3_WA_1_Oct_2020_VeroT_d2	1e3_WA_1dORF3a_d2	1e3_WA_1_Oct_2020_VeroT_d2
Dhrs7c	2.73102	0.00692994	2	1e3_WA_1dORF3a_d2_vs_1e3_WA_1_Oct_2020_VeroT_d2	1e3_WA_1dORF3a_d2	1e3_WA_1_Oct_2020_VeroT_d2
Dlg2	-0.198466	0.824659	2	1e3_WA_1dORF3a_d2_vs_1e3_WA_1_Oct_2020_VeroT_d2	1e3_WA_1dORF3a_d2	1e3_WA_1_Oct_2020_VeroT_d2
Dlgap1	-1.75381	0.00622975	2	1e3_WA_1dORF3a_d2_vs_1e3_WA_1_Oct_2020_VeroT_d2	1e3_WA_1dORF3a_d2	1e3_WA_1_Oct_2020_VeroT_d2
Dmgdh	-5.37829	0.0560922	2	1e3_WA_1dORF3a_d2_vs_1e3_WA_1_Oct_2020_VeroT_d2	1e3_WA_1dORF3a_d2	1e3_WA_1_Oct_2020_VeroT_d2
Dnajb7	-2.0705	0.000119163	2	1e3_WA_1dORF3a_d2_vs_1e3_WA_1_Oct_2020_VeroT_d2	1e3_WA_1dORF3a_d2	1e3_WA_1_Oct_2020_VeroT_d2
Doc2g	2.00272	0.00104937	2	1e3_WA_1dORF3a_d2_vs_1e3_WA_1_Oct_2020_VeroT_d2	1e3_WA_1dORF3a_d2	1e3_WA_1_Oct_2020_VeroT_d2
Dock3	-0.639922	0.433954	2	1e3_WA_1dORF3a_d2_vs_1e3_WA_1_Oct_2020_VeroT_d2	1e3_WA_1dORF3a_d2	1e3_WA_1_Oct_2020_VeroT_d2
Dppa2	-3.15953	0.00820156	2	1e3_WA_1dORF3a_d2_vs_1e3_WA_1_Oct_2020_VeroT_d2	1e3_WA_1dORF3a_d2	1e3_WA_1_Oct_2020_VeroT_d2
Dscaml1	0.341075	0.743311	2	1e3_WA_1dORF3a_d2_vs_1e3_WA_1_Oct_2020_VeroT_d2	1e3_WA_1dORF3a_d2	1e3_WA_1_Oct_2020_VeroT_d2
Dsg3	-0.301007	0.939411	2	1e3_WA_1dORF3a_d2_vs_1e3_WA_1_Oct_2020_VeroT_d2	1e3_WA_1dORF3a_d2	1e3_WA_1_Oct_2020_VeroT_d2
Dusp13	0.943689	0.203396	2	1e3_WA_1dORF3a_d2_vs_1e3_WA_1_Oct_2020_VeroT_d2	1e3_WA_1dORF3a_d2	1e3_WA_1_Oct_2020_VeroT_d2
E030032P16Rik	-2.56809	0.00748698	2	1e3_WA_1dORF3a_d2_vs_1e3_WA_1_Oct_2020_VeroT_d2	1e3_WA_1dORF3a_d2	1e3_WA_1_Oct_2020_VeroT_d2
E430014B02Rik	-2.13602	0.000467329	2	1e3_WA_1dORF3a_d2_vs_1e3_WA_1_Oct_2020_VeroT_d2	1e3_WA_1dORF3a_d2	1e3_WA_1_Oct_2020_VeroT_d2
Eef1a2	3.99397	4.16889e-05	2	1e3_WA_1dORF3a_d2_vs_1e3_WA_1_Oct_2020_VeroT_d2	1e3_WA_1dORF3a_d2	1e3_WA_1_Oct_2020_VeroT_d2
Efcab8	-1.61781	0.0272938	2	1e3_WA_1dORF3a_d2_vs_1e3_WA_1_Oct_2020_VeroT_d2	1e3_WA_1dORF3a_d2	1e3_WA_1_Oct_2020_VeroT_d2
Egfros	-2.45609	0.00665219	2	1e3_WA_1dORF3a_d2_vs_1e3_WA_1_Oct_2020_VeroT_d2	1e3_WA_1dORF3a_d2	1e3_WA_1_Oct_2020_VeroT_d2
ENSMUSG00000118410	-2.32714	0.00013236	2	1e3_WA_1dORF3a_d2_vs_1e3_WA_1_Oct_2020_VeroT_d2	1e3_WA_1dORF3a_d2	1e3_WA_1_Oct_2020_VeroT_d2
ENSMUSG00002074943	-1.26513	0.34654	2	1e3_WA_1dORF3a_d2_vs_1e3_WA_1_Oct_2020_VeroT_d2	1e3_WA_1dORF3a_d2	1e3_WA_1_Oct_2020_VeroT_d2
ENSMUSG00002075158	-2.00933	3.30835e-05	2	1e3_WA_1dORF3a_d2_vs_1e3_WA_1_Oct_2020_VeroT_d2	1e3_WA_1dORF3a_d2	1e3_WA_1_Oct_2020_VeroT_d2
ENSMUSG00002075215	-2.15396	0.0197651	2	1e3_WA_1dORF3a_d2_vs_1e3_WA_1_Oct_2020_VeroT_d2	1e3_WA_1dORF3a_d2	1e3_WA_1_Oct_2020_VeroT_d2
ENSMUSG00002075232	-2.10685	0.000686831	2	1e3_WA_1dORF3a_d2_vs_1e3_WA_1_Oct_2020_VeroT_d2	1e3_WA_1dORF3a_d2	1e3_WA_1_Oct_2020_VeroT_d2
ENSMUSG00002075580	0.797741	0.191998	2	1e3_WA_1dORF3a_d2_vs_1e3_WA_1_Oct_2020_VeroT_d2	1e3_WA_1dORF3a_d2	1e3_WA_1_Oct_2020_VeroT_d2
ENSMUSG00002076222	-2.25954	0.00346429	2	1e3_WA_1dORF3a_d2_vs_1e3_WA_1_Oct_2020_VeroT_d2	1e3_WA_1dORF3a_d2	1e3_WA_1_Oct_2020_VeroT_d2
Epha5	-2.79234	0.0120568	2	1e3_WA_1dORF3a_d2_vs_1e3_WA_1_Oct_2020_VeroT_d2	1e3_WA_1dORF3a_d2	1e3_WA_1_Oct_2020_VeroT_d2
Esrrg	0.236141	0.711207	2	1e3_WA_1dORF3a_d2_vs_1e3_WA_1_Oct_2020_VeroT_d2	1e3_WA_1dORF3a_d2	1e3_WA_1_Oct_2020_VeroT_d2
F530104D19Rik	-2.02924	0.0084683	2	1e3_WA_1dORF3a_d2_vs_1e3_WA_1_Oct_2020_VeroT_d2	1e3_WA_1dORF3a_d2	1e3_WA_1_Oct_2020_VeroT_d2
F630040K05Rik	-2.68447	0.0037316	2	1e3_WA_1dORF3a_d2_vs_1e3_WA_1_Oct_2020_VeroT_d2	1e3_WA_1dORF3a_d2	1e3_WA_1_Oct_2020_VeroT_d2
F830112A20Rik	-2.84278	0.00690041	2	1e3_WA_1dORF3a_d2_vs_1e3_WA_1_Oct_2020_VeroT_d2	1e3_WA_1dORF3a_d2	1e3_WA_1_Oct_2020_VeroT_d2
F830208F22Rik	-2.47556	0.00110335	2	1e3_WA_1dORF3a_d2_vs_1e3_WA_1_Oct_2020_VeroT_d2	1e3_WA_1dORF3a_d2	1e3_WA_1_Oct_2020_VeroT_d2
Fam131b	1.5672	0.00675067	2	1e3_WA_1dORF3a_d2_vs_1e3_WA_1_Oct_2020_VeroT_d2	1e3_WA_1dORF3a_d2	1e3_WA_1_Oct_2020_VeroT_d2
Fam135b	-3.82924	0.000527327	2	1e3_WA_1dORF3a_d2_vs_1e3_WA_1_Oct_2020_VeroT_d2	1e3_WA_1dORF3a_d2	1e3_WA_1_Oct_2020_VeroT_d2
Fam169a	-2.49884	0.00077791	2	1e3_WA_1dORF3a_d2_vs_1e3_WA_1_Oct_2020_VeroT_d2	1e3_WA_1dORF3a_d2	1e3_WA_1_Oct_2020_VeroT_d2
Fam184b	-2.66887	0.00233555	2	1e3_WA_1dORF3a_d2_vs_1e3_WA_1_Oct_2020_VeroT_d2	1e3_WA_1dORF3a_d2	1e3_WA_1_Oct_2020_VeroT_d2
Fam228b	0.987272	0.183119	2	1e3_WA_1dORF3a_d2_vs_1e3_WA_1_Oct_2020_VeroT_d2	1e3_WA_1dORF3a_d2	1e3_WA_1_Oct_2020_VeroT_d2
Fam25c	3.61519	0.00361448	2	1e3_WA_1dORF3a_d2_vs_1e3_WA_1_Oct_2020_VeroT_d2	1e3_WA_1dORF3a_d2	1e3_WA_1_Oct_2020_VeroT_d2
Fbxo40	2.27975	0.00275122	2	1e3_WA_1dORF3a_d2_vs_1e3_WA_1_Oct_2020_VeroT_d2	1e3_WA_1dORF3a_d2	1e3_WA_1_Oct_2020_VeroT_d2
Fcgbp	1.76061	0.00418261	2	1e3_WA_1dORF3a_d2_vs_1e3_WA_1_Oct_2020_VeroT_d2	1e3_WA_1dORF3a_d2	1e3_WA_1_Oct_2020_VeroT_d2
Fez1	0.864558	0.196175	2	1e3_WA_1dORF3a_d2_vs_1e3_WA_1_Oct_2020_VeroT_d2	1e3_WA_1dORF3a_d2	1e3_WA_1_Oct_2020_VeroT_d2
Fgf23	-2.50996	0.00225658	2	1e3_WA_1dORF3a_d2_vs_1e3_WA_1_Oct_2020_VeroT_d2	1e3_WA_1dORF3a_d2	1e3_WA_1_Oct_2020_VeroT_d2
Fhod3	2.49109	4.96876e-05	2	1e3_WA_1dORF3a_d2_vs_1e3_WA_1_Oct_2020_VeroT_d2	1e3_WA_1dORF3a_d2	1e3_WA_1_Oct_2020_VeroT_d2
Flnc	1.80436	0.000123576	2	1e3_WA_1dORF3a_d2_vs_1e3_WA_1_Oct_2020_VeroT_d2	1e3_WA_1dORF3a_d2	1e3_WA_1_Oct_2020_VeroT_d2
Foxd4	-1.75786	0.0358266	2	1e3_WA_1dORF3a_d2_vs_1e3_WA_1_Oct_2020_VeroT_d2	1e3_WA_1dORF3a_d2	1e3_WA_1_Oct_2020_VeroT_d2
Frmd3	-3.34917	0.00152616	2	1e3_WA_1dORF3a_d2_vs_1e3_WA_1_Oct_2020_VeroT_d2	1e3_WA_1dORF3a_d2	1e3_WA_1_Oct_2020_VeroT_d2
G530011O06Rik	-2.1329	0.000729166	2	1e3_WA_1dORF3a_d2_vs_1e3_WA_1_Oct_2020_VeroT_d2	1e3_WA_1dORF3a_d2	1e3_WA_1_Oct_2020_VeroT_d2
Gabra2	-5.90934	0.00164318	2	1e3_WA_1dORF3a_d2_vs_1e3_WA_1_Oct_2020_VeroT_d2	1e3_WA_1dORF3a_d2	1e3_WA_1_Oct_2020_VeroT_d2
Gabra4	-3.36364	0.00458036	2	1e3_WA_1dORF3a_d2_vs_1e3_WA_1_Oct_2020_VeroT_d2	1e3_WA_1dORF3a_d2	1e3_WA_1_Oct_2020_VeroT_d2
Gabrb1	-2.2107	0.00563759	2	1e3_WA_1dORF3a_d2_vs_1e3_WA_1_Oct_2020_VeroT_d2	1e3_WA_1dORF3a_d2	1e3_WA_1_Oct_2020_VeroT_d2
Gal3st2c	-4.33711	0.000329418	2	1e3_WA_1dORF3a_d2_vs_1e3_WA_1_Oct_2020_VeroT_d2	1e3_WA_1dORF3a_d2	1e3_WA_1_Oct_2020_VeroT_d2
Gcg	-2.54212	2.08478e-07	2	1e3_WA_1dORF3a_d2_vs_1e3_WA_1_Oct_2020_VeroT_d2	1e3_WA_1dORF3a_d2	1e3_WA_1_Oct_2020_VeroT_d2
Gm10118	-2.98002	0.0023427	2	1e3_WA_1dORF3a_d2_vs_1e3_WA_1_Oct_2020_VeroT_d2	1e3_WA_1dORF3a_d2	1e3_WA_1_Oct_2020_VeroT_d2
Gm10143	-2.37412	0.0091486	2	1e3_WA_1dORF3a_d2_vs_1e3_WA_1_Oct_2020_VeroT_d2	1e3_WA_1dORF3a_d2	1e3_WA_1_Oct_2020_VeroT_d2
Gm10252	-2.11095	0.006152	2	1e3_WA_1dORF3a_d2_vs_1e3_WA_1_Oct_2020_VeroT_d2	1e3_WA_1dORF3a_d2	1e3_WA_1_Oct_2020_VeroT_d2
Gm10271	-2.95072	1.25202e-05	2	1e3_WA_1dORF3a_d2_vs_1e3_WA_1_Oct_2020_VeroT_d2	1e3_WA_1dORF3a_d2	1e3_WA_1_Oct_2020_VeroT_d2
Gm10356	-2.04241	0.000227634	2	1e3_WA_1dORF3a_d2_vs_1e3_WA_1_Oct_2020_VeroT_d2	1e3_WA_1dORF3a_d2	1e3_WA_1_Oct_2020_VeroT_d2
Gm10388	-2.74778	5.53045e-13	2	1e3_WA_1dORF3a_d2_vs_1e3_WA_1_Oct_2020_VeroT_d2	1e3_WA_1dORF3a_d2	1e3_WA_1_Oct_2020_VeroT_d2
Gm10440	-0.938556	0.286537	2	1e3_WA_1dORF3a_d2_vs_1e3_WA_1_Oct_2020_VeroT_d2	1e3_WA_1dORF3a_d2	1e3_WA_1_Oct_2020_VeroT_d2
Gm10505	1.72552	0.00436327	2	1e3_WA_1dORF3a_d2_vs_1e3_WA_1_Oct_2020_VeroT_d2	1e3_WA_1dORF3a_d2	1e3_WA_1_Oct_2020_VeroT_d2
Gm10602	-0.130603	0.884003	2	1e3_WA_1dORF3a_d2_vs_1e3_WA_1_Oct_2020_VeroT_d2	1e3_WA_1dORF3a_d2	1e3_WA_1_Oct_2020_VeroT_d2
Gm10717	-5.16402	5.82359e-07	2	1e3_WA_1dORF3a_d2_vs_1e3_WA_1_Oct_2020_VeroT_d2	1e3_WA_1dORF3a_d2	1e3_WA_1_Oct_2020_VeroT_d2
Gm10718	-4.64548	2.4895e-07	2	1e3_WA_1dORF3a_d2_vs_1e3_WA_1_Oct_2020_VeroT_d2	1e3_WA_1dORF3a_d2	1e3_WA_1_Oct_2020_VeroT_d2
Gm10719	-4.49993	5.93942e-05	2	1e3_WA_1dORF3a_d2_vs_1e3_WA_1_Oct_2020_VeroT_d2	1e3_WA_1dORF3a_d2	1e3_WA_1_Oct_2020_VeroT_d2
Gm10722	-5.28891	4.54649e-07	2	1e3_WA_1dORF3a_d2_vs_1e3_WA_1_Oct_2020_VeroT_d2	1e3_WA_1dORF3a_d2	1e3_WA_1_Oct_2020_VeroT_d2
Gm10800	-6.47715	6.17676e-10	2	1e3_WA_1dORF3a_d2_vs_1e3_WA_1_Oct_2020_VeroT_d2	1e3_WA_1dORF3a_d2	1e3_WA_1_Oct_2020_VeroT_d2
Gm10801	-5.9095	7.08069e-08	2	1e3_WA_1dORF3a_d2_vs_1e3_WA_1_Oct_2020_VeroT_d2	1e3_WA_1dORF3a_d2	1e3_WA_1_Oct_2020_VeroT_d2
Gm10827	-2.25638	0.00902682	2	1e3_WA_1dORF3a_d2_vs_1e3_WA_1_Oct_2020_VeroT_d2	1e3_WA_1dORF3a_d2	1e3_WA_1_Oct_2020_VeroT_d2
Gm10997	-2.00499	0.000345371	2	1e3_WA_1dORF3a_d2_vs_1e3_WA_1_Oct_2020_VeroT_d2	1e3_WA_1dORF3a_d2	1e3_WA_1_Oct_2020_VeroT_d2
Gm11168	-4.27335	5.08333e-05	2	1e3_WA_1dORF3a_d2_vs_1e3_WA_1_Oct_2020_VeroT_d2	1e3_WA_1dORF3a_d2	1e3_WA_1_Oct_2020_VeroT_d2
Gm11425	-1.5883	0.000133999	2	1e3_WA_1dORF3a_d2_vs_1e3_WA_1_Oct_2020_VeroT_d2	1e3_WA_1dORF3a_d2	1e3_WA_1_Oct_2020_VeroT_d2
Gm11624	-3.23569	0.00034156	2	1e3_WA_1dORF3a_d2_vs_1e3_WA_1_Oct_2020_VeroT_d2	1e3_WA_1dORF3a_d2	1e3_WA_1_Oct_2020_VeroT_d2
Gm11639	-3.25243	9.78251e-06	2	1e3_WA_1dORF3a_d2_vs_1e3_WA_1_Oct_2020_VeroT_d2	1e3_WA_1dORF3a_d2	1e3_WA_1_Oct_2020_VeroT_d2
Gm11693	-2.61612	0.00303357	2	1e3_WA_1dORF3a_d2_vs_1e3_WA_1_Oct_2020_VeroT_d2	1e3_WA_1dORF3a_d2	1e3_WA_1_Oct_2020_VeroT_d2
Gm11734	2.16908	0.00317371	2	1e3_WA_1dORF3a_d2_vs_1e3_WA_1_Oct_2020_VeroT_d2	1e3_WA_1dORF3a_d2	1e3_WA_1_Oct_2020_VeroT_d2
Gm11969	-2.42044	1.85285e-05	2	1e3_WA_1dORF3a_d2_vs_1e3_WA_1_Oct_2020_VeroT_d2	1e3_WA_1dORF3a_d2	1e3_WA_1_Oct_2020_VeroT_d2
Gm12171	-3.72521	0.000832227	2	1e3_WA_1dORF3a_d2_vs_1e3_WA_1_Oct_2020_VeroT_d2	1e3_WA_1dORF3a_d2	1e3_WA_1_Oct_2020_VeroT_d2
Gm12229	-2.07714	0.000710817	2	1e3_WA_1dORF3a_d2_vs_1e3_WA_1_Oct_2020_VeroT_d2	1e3_WA_1dORF3a_d2	1e3_WA_1_Oct_2020_VeroT_d2
Gm12253	0.226383	0.80665	2	1e3_WA_1dORF3a_d2_vs_1e3_WA_1_Oct_2020_VeroT_d2	1e3_WA_1dORF3a_d2	1e3_WA_1_Oct_2020_VeroT_d2
Gm12333	-2.19544	0.00421258	2	1e3_WA_1dORF3a_d2_vs_1e3_WA_1_Oct_2020_VeroT_d2	1e3_WA_1dORF3a_d2	1e3_WA_1_Oct_2020_VeroT_d2
Gm12577	-2.49391	3.591e-05	2	1e3_WA_1dORF3a_d2_vs_1e3_WA_1_Oct_2020_VeroT_d2	1e3_WA_1dORF3a_d2	1e3_WA_1_Oct_2020_VeroT_d2
Gm12735	-2.56008	0.00914513	2	1e3_WA_1dORF3a_d2_vs_1e3_WA_1_Oct_2020_VeroT_d2	1e3_WA_1dORF3a_d2	1e3_WA_1_Oct_2020_VeroT_d2
Gm12924	-2.19474	7.07991e-05	2	1e3_WA_1dORF3a_d2_vs_1e3_WA_1_Oct_2020_VeroT_d2	1e3_WA_1dORF3a_d2	1e3_WA_1_Oct_2020_VeroT_d2
Gm13006	-4.37456	0.000565243	2	1e3_WA_1dORF3a_d2_vs_1e3_WA_1_Oct_2020_VeroT_d2	1e3_WA_1dORF3a_d2	1e3_WA_1_Oct_2020_VeroT_d2
Gm13160	-2.53669	0.0023865	2	1e3_WA_1dORF3a_d2_vs_1e3_WA_1_Oct_2020_VeroT_d2	1e3_WA_1dORF3a_d2	1e3_WA_1_Oct_2020_VeroT_d2
Gm13215	1.63403	0.023105	2	1e3_WA_1dORF3a_d2_vs_1e3_WA_1_Oct_2020_VeroT_d2	1e3_WA_1dORF3a_d2	1e3_WA_1_Oct_2020_VeroT_d2
Gm13339	1.73895	0.0135006	2	1e3_WA_1dORF3a_d2_vs_1e3_WA_1_Oct_2020_VeroT_d2	1e3_WA_1dORF3a_d2	1e3_WA_1_Oct_2020_VeroT_d2
Gm13340	2.07155	8.349e-05	2	1e3_WA_1dORF3a_d2_vs_1e3_WA_1_Oct_2020_VeroT_d2	1e3_WA_1dORF3a_d2	1e3_WA_1_Oct_2020_VeroT_d2
Gm13341	2.26281	0.000399214	2	1e3_WA_1dORF3a_d2_vs_1e3_WA_1_Oct_2020_VeroT_d2	1e3_WA_1dORF3a_d2	1e3_WA_1_Oct_2020_VeroT_d2
Gm13556	-2.53736	1.33275e-06	2	1e3_WA_1dORF3a_d2_vs_1e3_WA_1_Oct_2020_VeroT_d2	1e3_WA_1dORF3a_d2	1e3_WA_1_Oct_2020_VeroT_d2
Gm13684	-2.10911	5.53722e-06	2	1e3_WA_1dORF3a_d2_vs_1e3_WA_1_Oct_2020_VeroT_d2	1e3_WA_1dORF3a_d2	1e3_WA_1_Oct_2020_VeroT_d2
Gm13822	-1.7461	1.59967e-05	2	1e3_WA_1dORF3a_d2_vs_1e3_WA_1_Oct_2020_VeroT_d2	1e3_WA_1dORF3a_d2	1e3_WA_1_Oct_2020_VeroT_d2
Gm13986	-2.41434	0.00232447	2	1e3_WA_1dORF3a_d2_vs_1e3_WA_1_Oct_2020_VeroT_d2	1e3_WA_1dORF3a_d2	1e3_WA_1_Oct_2020_VeroT_d2
Gm14125	-2.10646	0.000977545	2	1e3_WA_1dORF3a_d2_vs_1e3_WA_1_Oct_2020_VeroT_d2	1e3_WA_1dORF3a_d2	1e3_WA_1_Oct_2020_VeroT_d2
Gm14239	-2.36295	0.000788803	2	1e3_WA_1dORF3a_d2_vs_1e3_WA_1_Oct_2020_VeroT_d2	1e3_WA_1dORF3a_d2	1e3_WA_1_Oct_2020_VeroT_d2
Gm14252	-2.77767	0.00151353	2	1e3_WA_1dORF3a_d2_vs_1e3_WA_1_Oct_2020_VeroT_d2	1e3_WA_1dORF3a_d2	1e3_WA_1_Oct_2020_VeroT_d2
Gm14537	-1.79808	0.000230277	2	1e3_WA_1dORF3a_d2_vs_1e3_WA_1_Oct_2020_VeroT_d2	1e3_WA_1dORF3a_d2	1e3_WA_1_Oct_2020_VeroT_d2
Gm14636	-2.44468	0.000590808	2	1e3_WA_1dORF3a_d2_vs_1e3_WA_1_Oct_2020_VeroT_d2	1e3_WA_1dORF3a_d2	1e3_WA_1_Oct_2020_VeroT_d2
Gm14696	-5.57872	0.00850517	2	1e3_WA_1dORF3a_d2_vs_1e3_WA_1_Oct_2020_VeroT_d2	1e3_WA_1dORF3a_d2	1e3_WA_1_Oct_2020_VeroT_d2
Gm14853	-2.20928	0.00269095	2	1e3_WA_1dORF3a_d2_vs_1e3_WA_1_Oct_2020_VeroT_d2	1e3_WA_1dORF3a_d2	1e3_WA_1_Oct_2020_VeroT_d2
Gm15077	-2.29062	0.00761643	2	1e3_WA_1dORF3a_d2_vs_1e3_WA_1_Oct_2020_VeroT_d2	1e3_WA_1dORF3a_d2	1e3_WA_1_Oct_2020_VeroT_d2
Gm15186	-3.07138	8.65574e-05	2	1e3_WA_1dORF3a_d2_vs_1e3_WA_1_Oct_2020_VeroT_d2	1e3_WA_1dORF3a_d2	1e3_WA_1_Oct_2020_VeroT_d2
Gm15356	-4.13915	1.91036e-05	2	1e3_WA_1dORF3a_d2_vs_1e3_WA_1_Oct_2020_VeroT_d2	1e3_WA_1dORF3a_d2	1e3_WA_1_Oct_2020_VeroT_d2
Gm15385	-2.32179	0.00207842	2	1e3_WA_1dORF3a_d2_vs_1e3_WA_1_Oct_2020_VeroT_d2	1e3_WA_1dORF3a_d2	1e3_WA_1_Oct_2020_VeroT_d2
Gm15503	-3.11762	5.69317e-05	2	1e3_WA_1dORF3a_d2_vs_1e3_WA_1_Oct_2020_VeroT_d2	1e3_WA_1dORF3a_d2	1e3_WA_1_Oct_2020_VeroT_d2
Gm15543	3.56782	0.00488545	2	1e3_WA_1dORF3a_d2_vs_1e3_WA_1_Oct_2020_VeroT_d2	1e3_WA_1dORF3a_d2	1e3_WA_1_Oct_2020_VeroT_d2
Gm15638	-3.37105	0.000217809	2	1e3_WA_1dORF3a_d2_vs_1e3_WA_1_Oct_2020_VeroT_d2	1e3_WA_1dORF3a_d2	1e3_WA_1_Oct_2020_VeroT_d2
Gm15713	-2.59691	3.65223e-05	2	1e3_WA_1dORF3a_d2_vs_1e3_WA_1_Oct_2020_VeroT_d2	1e3_WA_1dORF3a_d2	1e3_WA_1_Oct_2020_VeroT_d2
Gm15789	-2.09328	0.000701762	2	1e3_WA_1dORF3a_d2_vs_1e3_WA_1_Oct_2020_VeroT_d2	1e3_WA_1dORF3a_d2	1e3_WA_1_Oct_2020_VeroT_d2
Gm15809	-2.36474	0.000329401	2	1e3_WA_1dORF3a_d2_vs_1e3_WA_1_Oct_2020_VeroT_d2	1e3_WA_1dORF3a_d2	1e3_WA_1_Oct_2020_VeroT_d2
Gm15849	-1.43728	0.0191152	2	1e3_WA_1dORF3a_d2_vs_1e3_WA_1_Oct_2020_VeroT_d2	1e3_WA_1dORF3a_d2	1e3_WA_1_Oct_2020_VeroT_d2
Gm15859	-3.07183	1.07658e-05	2	1e3_WA_1dORF3a_d2_vs_1e3_WA_1_Oct_2020_VeroT_d2	1e3_WA_1dORF3a_d2	1e3_WA_1_Oct_2020_VeroT_d2
Gm15892	-2.26642	0.00147617	2	1e3_WA_1dORF3a_d2_vs_1e3_WA_1_Oct_2020_VeroT_d2	1e3_WA_1dORF3a_d2	1e3_WA_1_Oct_2020_VeroT_d2
Gm15901	-2.0766	0.00329362	2	1e3_WA_1dORF3a_d2_vs_1e3_WA_1_Oct_2020_VeroT_d2	1e3_WA_1dORF3a_d2	1e3_WA_1_Oct_2020_VeroT_d2
Gm15902	-2.0562	0.00357433	2	1e3_WA_1dORF3a_d2_vs_1e3_WA_1_Oct_2020_VeroT_d2	1e3_WA_1dORF3a_d2	1e3_WA_1_Oct_2020_VeroT_d2
Gm15963	-0.895697	0.163344	2	1e3_WA_1dORF3a_d2_vs_1e3_WA_1_Oct_2020_VeroT_d2	1e3_WA_1dORF3a_d2	1e3_WA_1_Oct_2020_VeroT_d2
Gm15991	0.0983125	0.902431	2	1e3_WA_1dORF3a_d2_vs_1e3_WA_1_Oct_2020_VeroT_d2	1e3_WA_1dORF3a_d2	1e3_WA_1_Oct_2020_VeroT_d2
Gm16157	-3.39367	0.0030563	2	1e3_WA_1dORF3a_d2_vs_1e3_WA_1_Oct_2020_VeroT_d2	1e3_WA_1dORF3a_d2	1e3_WA_1_Oct_2020_VeroT_d2
Gm16162	-2.45237	0.00208505	2	1e3_WA_1dORF3a_d2_vs_1e3_WA_1_Oct_2020_VeroT_d2	1e3_WA_1dORF3a_d2	1e3_WA_1_Oct_2020_VeroT_d2
Gm16301	-1.49752	0.0158663	2	1e3_WA_1dORF3a_d2_vs_1e3_WA_1_Oct_2020_VeroT_d2	1e3_WA_1dORF3a_d2	1e3_WA_1_Oct_2020_VeroT_d2
Gm16318	-2.96129	0.000916057	2	1e3_WA_1dORF3a_d2_vs_1e3_WA_1_Oct_2020_VeroT_d2	1e3_WA_1dORF3a_d2	1e3_WA_1_Oct_2020_VeroT_d2
Gm16540	-3.02437	0.000290001	2	1e3_WA_1dORF3a_d2_vs_1e3_WA_1_Oct_2020_VeroT_d2	1e3_WA_1dORF3a_d2	1e3_WA_1_Oct_2020_VeroT_d2
Gm16556	-1.94067	0.000306092	2	1e3_WA_1dORF3a_d2_vs_1e3_WA_1_Oct_2020_VeroT_d2	1e3_WA_1dORF3a_d2	1e3_WA_1_Oct_2020_VeroT_d2
Gm16976	-5.08815	0.000183063	2	1e3_WA_1dORF3a_d2_vs_1e3_WA_1_Oct_2020_VeroT_d2	1e3_WA_1dORF3a_d2	1e3_WA_1_Oct_2020_VeroT_d2
Gm17036	-1.68928	0.030212	2	1e3_WA_1dORF3a_d2_vs_1e3_WA_1_Oct_2020_VeroT_d2	1e3_WA_1dORF3a_d2	1e3_WA_1_Oct_2020_VeroT_d2
Gm17058	-2.06369	0.000600657	2	1e3_WA_1dORF3a_d2_vs_1e3_WA_1_Oct_2020_VeroT_d2	1e3_WA_1dORF3a_d2	1e3_WA_1_Oct_2020_VeroT_d2
Gm17210	-2.52413	1.9031e-06	2	1e3_WA_1dORF3a_d2_vs_1e3_WA_1_Oct_2020_VeroT_d2	1e3_WA_1dORF3a_d2	1e3_WA_1_Oct_2020_VeroT_d2
Gm17333	-5.3216	2.17069e-06	2	1e3_WA_1dORF3a_d2_vs_1e3_WA_1_Oct_2020_VeroT_d2	1e3_WA_1dORF3a_d2	1e3_WA_1_Oct_2020_VeroT_d2
Gm17428	0.818807	0.534408	2	1e3_WA_1dORF3a_d2_vs_1e3_WA_1_Oct_2020_VeroT_d2	1e3_WA_1dORF3a_d2	1e3_WA_1_Oct_2020_VeroT_d2
Gm17893	-2.09266	4.5349e-06	2	1e3_WA_1dORF3a_d2_vs_1e3_WA_1_Oct_2020_VeroT_d2	1e3_WA_1dORF3a_d2	1e3_WA_1_Oct_2020_VeroT_d2
Gm18072	-2.80019	5.88928e-05	2	1e3_WA_1dORF3a_d2_vs_1e3_WA_1_Oct_2020_VeroT_d2	1e3_WA_1dORF3a_d2	1e3_WA_1_Oct_2020_VeroT_d2
Gm18445	-2.23827	0.00455836	2	1e3_WA_1dORF3a_d2_vs_1e3_WA_1_Oct_2020_VeroT_d2	1e3_WA_1dORF3a_d2	1e3_WA_1_Oct_2020_VeroT_d2
Gm18722	-6.21366	4.46508e-08	2	1e3_WA_1dORF3a_d2_vs_1e3_WA_1_Oct_2020_VeroT_d2	1e3_WA_1dORF3a_d2	1e3_WA_1_Oct_2020_VeroT_d2
Gm19085	-2.53423	0.00907198	2	1e3_WA_1dORF3a_d2_vs_1e3_WA_1_Oct_2020_VeroT_d2	1e3_WA_1dORF3a_d2	1e3_WA_1_Oct_2020_VeroT_d2
Gm19276	-2.80104	0.000573961	2	1e3_WA_1dORF3a_d2_vs_1e3_WA_1_Oct_2020_VeroT_d2	1e3_WA_1dORF3a_d2	1e3_WA_1_Oct_2020_VeroT_d2
Gm19325	-2.24071	1.44924e-07	2	1e3_WA_1dORF3a_d2_vs_1e3_WA_1_Oct_2020_VeroT_d2	1e3_WA_1dORF3a_d2	1e3_WA_1_Oct_2020_VeroT_d2
Gm19514	-2.21227	0.000853732	2	1e3_WA_1dORF3a_d2_vs_1e3_WA_1_Oct_2020_VeroT_d2	1e3_WA_1dORF3a_d2	1e3_WA_1_Oct_2020_VeroT_d2
Gm19519	-3.51953	0.0029233	2	1e3_WA_1dORF3a_d2_vs_1e3_WA_1_Oct_2020_VeroT_d2	1e3_WA_1dORF3a_d2	1e3_WA_1_Oct_2020_VeroT_d2
Gm19653	-2.51356	5.21099e-06	2	1e3_WA_1dORF3a_d2_vs_1e3_WA_1_Oct_2020_VeroT_d2	1e3_WA_1dORF3a_d2	1e3_WA_1_Oct_2020_VeroT_d2
Gm19817	-2.42021	3.02878e-07	2	1e3_WA_1dORF3a_d2_vs_1e3_WA_1_Oct_2020_VeroT_d2	1e3_WA_1dORF3a_d2	1e3_WA_1_Oct_2020_VeroT_d2
Gm19951	-0.867909	0.016055	2	1e3_WA_1dORF3a_d2_vs_1e3_WA_1_Oct_2020_VeroT_d2	1e3_WA_1dORF3a_d2	1e3_WA_1_Oct_2020_VeroT_d2
Gm19967	-2.57797	0.00257413	2	1e3_WA_1dORF3a_d2_vs_1e3_WA_1_Oct_2020_VeroT_d2	1e3_WA_1dORF3a_d2	1e3_WA_1_Oct_2020_VeroT_d2
Gm20043	-5.16649	0.00756493	2	1e3_WA_1dORF3a_d2_vs_1e3_WA_1_Oct_2020_VeroT_d2	1e3_WA_1dORF3a_d2	1e3_WA_1_Oct_2020_VeroT_d2
Gm20125	-2.76935	0.00515101	2	1e3_WA_1dORF3a_d2_vs_1e3_WA_1_Oct_2020_VeroT_d2	1e3_WA_1dORF3a_d2	1e3_WA_1_Oct_2020_VeroT_d2
Gm20275	-2.90968	0.000131369	2	1e3_WA_1dORF3a_d2_vs_1e3_WA_1_Oct_2020_VeroT_d2	1e3_WA_1dORF3a_d2	1e3_WA_1_Oct_2020_VeroT_d2
Gm20392	-2.91697	0.000701849	2	1e3_WA_1dORF3a_d2_vs_1e3_WA_1_Oct_2020_VeroT_d2	1e3_WA_1dORF3a_d2	1e3_WA_1_Oct_2020_VeroT_d2
Gm20682	-0.83606	0.214906	2	1e3_WA_1dORF3a_d2_vs_1e3_WA_1_Oct_2020_VeroT_d2	1e3_WA_1dORF3a_d2	1e3_WA_1_Oct_2020_VeroT_d2
Gm22060	-2.61367	0.000530463	2	1e3_WA_1dORF3a_d2_vs_1e3_WA_1_Oct_2020_VeroT_d2	1e3_WA_1dORF3a_d2	1e3_WA_1_Oct_2020_VeroT_d2
Gm22107	-2.03322	0.000177369	2	1e3_WA_1dORF3a_d2_vs_1e3_WA_1_Oct_2020_VeroT_d2	1e3_WA_1dORF3a_d2	1e3_WA_1_Oct_2020_VeroT_d2
Gm22299	-2.00622	0.00810747	2	1e3_WA_1dORF3a_d2_vs_1e3_WA_1_Oct_2020_VeroT_d2	1e3_WA_1dORF3a_d2	1e3_WA_1_Oct_2020_VeroT_d2
Gm2245	-2.70479	2.59939e-06	2	1e3_WA_1dORF3a_d2_vs_1e3_WA_1_Oct_2020_VeroT_d2	1e3_WA_1dORF3a_d2	1e3_WA_1_Oct_2020_VeroT_d2
Gm22739	-1.12147	0.0652284	2	1e3_WA_1dORF3a_d2_vs_1e3_WA_1_Oct_2020_VeroT_d2	1e3_WA_1dORF3a_d2	1e3_WA_1_Oct_2020_VeroT_d2
Gm22944	-7.4282	0.000527119	2	1e3_WA_1dORF3a_d2_vs_1e3_WA_1_Oct_2020_VeroT_d2	1e3_WA_1dORF3a_d2	1e3_WA_1_Oct_2020_VeroT_d2
Gm22951	-2.73774	0.000502989	2	1e3_WA_1dORF3a_d2_vs_1e3_WA_1_Oct_2020_VeroT_d2	1e3_WA_1dORF3a_d2	1e3_WA_1_Oct_2020_VeroT_d2
Gm23058	-3.39551	1.90403e-09	2	1e3_WA_1dORF3a_d2_vs_1e3_WA_1_Oct_2020_VeroT_d2	1e3_WA_1dORF3a_d2	1e3_WA_1_Oct_2020_VeroT_d2
Gm23722	-3.29255	7.14911e-08	2	1e3_WA_1dORF3a_d2_vs_1e3_WA_1_Oct_2020_VeroT_d2	1e3_WA_1dORF3a_d2	1e3_WA_1_Oct_2020_VeroT_d2
Gm2396	-3.31702	2.44539e-05	2	1e3_WA_1dORF3a_d2_vs_1e3_WA_1_Oct_2020_VeroT_d2	1e3_WA_1dORF3a_d2	1e3_WA_1_Oct_2020_VeroT_d2
Gm24095	-2.5368	0.0011613	2	1e3_WA_1dORF3a_d2_vs_1e3_WA_1_Oct_2020_VeroT_d2	1e3_WA_1dORF3a_d2	1e3_WA_1_Oct_2020_VeroT_d2
Gm24143	-1.81979	0.00509037	2	1e3_WA_1dORF3a_d2_vs_1e3_WA_1_Oct_2020_VeroT_d2	1e3_WA_1dORF3a_d2	1e3_WA_1_Oct_2020_VeroT_d2
Gm24145	-2.6153	0.000497708	2	1e3_WA_1dORF3a_d2_vs_1e3_WA_1_Oct_2020_VeroT_d2	1e3_WA_1dORF3a_d2	1e3_WA_1_Oct_2020_VeroT_d2
Gm24412	-2.34065	7.30832e-05	2	1e3_WA_1dORF3a_d2_vs_1e3_WA_1_Oct_2020_VeroT_d2	1e3_WA_1dORF3a_d2	1e3_WA_1_Oct_2020_VeroT_d2
Gm24492	-2.13931	0.000416769	2	1e3_WA_1dORF3a_d2_vs_1e3_WA_1_Oct_2020_VeroT_d2	1e3_WA_1dORF3a_d2	1e3_WA_1_Oct_2020_VeroT_d2
Gm24539	-2.3155	0.00390539	2	1e3_WA_1dORF3a_d2_vs_1e3_WA_1_Oct_2020_VeroT_d2	1e3_WA_1dORF3a_d2	1e3_WA_1_Oct_2020_VeroT_d2
Gm24878	-2.08269	0.00108361	2	1e3_WA_1dORF3a_d2_vs_1e3_WA_1_Oct_2020_VeroT_d2	1e3_WA_1dORF3a_d2	1e3_WA_1_Oct_2020_VeroT_d2
Gm2531	-2.47539	0.000322249	2	1e3_WA_1dORF3a_d2_vs_1e3_WA_1_Oct_2020_VeroT_d2	1e3_WA_1dORF3a_d2	1e3_WA_1_Oct_2020_VeroT_d2
Gm25390	-2.79206	5.1461e-05	2	1e3_WA_1dORF3a_d2_vs_1e3_WA_1_Oct_2020_VeroT_d2	1e3_WA_1dORF3a_d2	1e3_WA_1_Oct_2020_VeroT_d2
Gm25803	-3.65225	7.27229e-05	2	1e3_WA_1dORF3a_d2_vs_1e3_WA_1_Oct_2020_VeroT_d2	1e3_WA_1dORF3a_d2	1e3_WA_1_Oct_2020_VeroT_d2
Gm25862	-2.15921	0.00366949	2	1e3_WA_1dORF3a_d2_vs_1e3_WA_1_Oct_2020_VeroT_d2	1e3_WA_1dORF3a_d2	1e3_WA_1_Oct_2020_VeroT_d2
Gm26511	-2.03443	0.00250103	2	1e3_WA_1dORF3a_d2_vs_1e3_WA_1_Oct_2020_VeroT_d2	1e3_WA_1dORF3a_d2	1e3_WA_1_Oct_2020_VeroT_d2
Gm26520	-2.20986	0.0071369	2	1e3_WA_1dORF3a_d2_vs_1e3_WA_1_Oct_2020_VeroT_d2	1e3_WA_1dORF3a_d2	1e3_WA_1_Oct_2020_VeroT_d2
Gm26640	-3.68376	0.000404516	2	1e3_WA_1dORF3a_d2_vs_1e3_WA_1_Oct_2020_VeroT_d2	1e3_WA_1dORF3a_d2	1e3_WA_1_Oct_2020_VeroT_d2
Gm26674	-2.07226	0.00460964	2	1e3_WA_1dORF3a_d2_vs_1e3_WA_1_Oct_2020_VeroT_d2	1e3_WA_1dORF3a_d2	1e3_WA_1_Oct_2020_VeroT_d2
Gm26692	-3.50777	0.000346608	2	1e3_WA_1dORF3a_d2_vs_1e3_WA_1_Oct_2020_VeroT_d2	1e3_WA_1dORF3a_d2	1e3_WA_1_Oct_2020_VeroT_d2
Gm26703	-0.0576166	0.944981	2	1e3_WA_1dORF3a_d2_vs_1e3_WA_1_Oct_2020_VeroT_d2	1e3_WA_1dORF3a_d2	1e3_WA_1_Oct_2020_VeroT_d2
Gm26826	-2.55652	8.61264e-06	2	1e3_WA_1dORF3a_d2_vs_1e3_WA_1_Oct_2020_VeroT_d2	1e3_WA_1dORF3a_d2	1e3_WA_1_Oct_2020_VeroT_d2
Gm26861	-5.90429	0.00584505	2	1e3_WA_1dORF3a_d2_vs_1e3_WA_1_Oct_2020_VeroT_d2	1e3_WA_1dORF3a_d2	1e3_WA_1_Oct_2020_VeroT_d2
Gm26877	-2.35281	0.000557923	2	1e3_WA_1dORF3a_d2_vs_1e3_WA_1_Oct_2020_VeroT_d2	1e3_WA_1dORF3a_d2	1e3_WA_1_Oct_2020_VeroT_d2
Gm26944	-2.00012	6.72536e-09	2	1e3_WA_1dORF3a_d2_vs_1e3_WA_1_Oct_2020_VeroT_d2	1e3_WA_1dORF3a_d2	1e3_WA_1_Oct_2020_VeroT_d2
Gm27206	-2.88309	7.00132e-05	2	1e3_WA_1dORF3a_d2_vs_1e3_WA_1_Oct_2020_VeroT_d2	1e3_WA_1dORF3a_d2	1e3_WA_1_Oct_2020_VeroT_d2
Gm28693	-2.40425	0.006765	2	1e3_WA_1dORF3a_d2_vs_1e3_WA_1_Oct_2020_VeroT_d2	1e3_WA_1dORF3a_d2	1e3_WA_1_Oct_2020_VeroT_d2
Gm28723	-1.62245	0.0348548	2	1e3_WA_1dORF3a_d2_vs_1e3_WA_1_Oct_2020_VeroT_d2	1e3_WA_1dORF3a_d2	1e3_WA_1_Oct_2020_VeroT_d2
Gm28791	-2.29815	1.95653e-07	2	1e3_WA_1dORF3a_d2_vs_1e3_WA_1_Oct_2020_VeroT_d2	1e3_WA_1dORF3a_d2	1e3_WA_1_Oct_2020_VeroT_d2
Gm28940	-2.71946	7.81996e-06	2	1e3_WA_1dORF3a_d2_vs_1e3_WA_1_Oct_2020_VeroT_d2	1e3_WA_1dORF3a_d2	1e3_WA_1_Oct_2020_VeroT_d2
Gm29055	-2.74353	0.000621437	2	1e3_WA_1dORF3a_d2_vs_1e3_WA_1_Oct_2020_VeroT_d2	1e3_WA_1dORF3a_d2	1e3_WA_1_Oct_2020_VeroT_d2
Gm29156	-1.82655	0.0126376	2	1e3_WA_1dORF3a_d2_vs_1e3_WA_1_Oct_2020_VeroT_d2	1e3_WA_1dORF3a_d2	1e3_WA_1_Oct_2020_VeroT_d2
Gm29328	-2.63195	0.00713948	2	1e3_WA_1dORF3a_d2_vs_1e3_WA_1_Oct_2020_VeroT_d2	1e3_WA_1dORF3a_d2	1e3_WA_1_Oct_2020_VeroT_d2
Gm29340	-1.64268	0.00117783	2	1e3_WA_1dORF3a_d2_vs_1e3_WA_1_Oct_2020_VeroT_d2	1e3_WA_1dORF3a_d2	1e3_WA_1_Oct_2020_VeroT_d2
Gm29438	-2.35188	0.000481122	2	1e3_WA_1dORF3a_d2_vs_1e3_WA_1_Oct_2020_VeroT_d2	1e3_WA_1dORF3a_d2	1e3_WA_1_Oct_2020_VeroT_d2
Gm29686	-2.49852	0.000707602	2	1e3_WA_1dORF3a_d2_vs_1e3_WA_1_Oct_2020_VeroT_d2	1e3_WA_1dORF3a_d2	1e3_WA_1_Oct_2020_VeroT_d2
Gm30146	-2.87737	2.03372e-05	2	1e3_WA_1dORF3a_d2_vs_1e3_WA_1_Oct_2020_VeroT_d2	1e3_WA_1dORF3a_d2	1e3_WA_1_Oct_2020_VeroT_d2
Gm30541	-2.18425	0.00925749	2	1e3_WA_1dORF3a_d2_vs_1e3_WA_1_Oct_2020_VeroT_d2	1e3_WA_1dORF3a_d2	1e3_WA_1_Oct_2020_VeroT_d2
Gm3200	-2.75841	0.00290989	2	1e3_WA_1dORF3a_d2_vs_1e3_WA_1_Oct_2020_VeroT_d2	1e3_WA_1dORF3a_d2	1e3_WA_1_Oct_2020_VeroT_d2
Gm32089	-3.5439	6.49443e-06	2	1e3_WA_1dORF3a_d2_vs_1e3_WA_1_Oct_2020_VeroT_d2	1e3_WA_1dORF3a_d2	1e3_WA_1_Oct_2020_VeroT_d2
Gm32250	-2.36075	7.92933e-06	2	1e3_WA_1dORF3a_d2_vs_1e3_WA_1_Oct_2020_VeroT_d2	1e3_WA_1dORF3a_d2	1e3_WA_1_Oct_2020_VeroT_d2
Gm32444	-8.14371	9.52578e-05	2	1e3_WA_1dORF3a_d2_vs_1e3_WA_1_Oct_2020_VeroT_d2	1e3_WA_1dORF3a_d2	1e3_WA_1_Oct_2020_VeroT_d2
Gm32514	-3.51702	0.000872272	2	1e3_WA_1dORF3a_d2_vs_1e3_WA_1_Oct_2020_VeroT_d2	1e3_WA_1dORF3a_d2	1e3_WA_1_Oct_2020_VeroT_d2
Gm34589	-2.24145	0.0003772	2	1e3_WA_1dORF3a_d2_vs_1e3_WA_1_Oct_2020_VeroT_d2	1e3_WA_1dORF3a_d2	1e3_WA_1_Oct_2020_VeroT_d2
Gm34907	-2.30469	1.63855e-05	2	1e3_WA_1dORF3a_d2_vs_1e3_WA_1_Oct_2020_VeroT_d2	1e3_WA_1dORF3a_d2	1e3_WA_1_Oct_2020_VeroT_d2
Gm34921	-2.36965	0.00298961	2	1e3_WA_1dORF3a_d2_vs_1e3_WA_1_Oct_2020_VeroT_d2	1e3_WA_1dORF3a_d2	1e3_WA_1_Oct_2020_VeroT_d2
Gm35035	-2.59159	0.0041064	2	1e3_WA_1dORF3a_d2_vs_1e3_WA_1_Oct_2020_VeroT_d2	1e3_WA_1dORF3a_d2	1e3_WA_1_Oct_2020_VeroT_d2
Gm35048	-2.88895	0.00508192	2	1e3_WA_1dORF3a_d2_vs_1e3_WA_1_Oct_2020_VeroT_d2	1e3_WA_1dORF3a_d2	1e3_WA_1_Oct_2020_VeroT_d2
Gm35439	-2.65574	0.006765	2	1e3_WA_1dORF3a_d2_vs_1e3_WA_1_Oct_2020_VeroT_d2	1e3_WA_1dORF3a_d2	1e3_WA_1_Oct_2020_VeroT_d2
Gm35657	-3.66287	0.00160178	2	1e3_WA_1dORF3a_d2_vs_1e3_WA_1_Oct_2020_VeroT_d2	1e3_WA_1dORF3a_d2	1e3_WA_1_Oct_2020_VeroT_d2
Gm36037	-4.76391	9.15637e-06	2	1e3_WA_1dORF3a_d2_vs_1e3_WA_1_Oct_2020_VeroT_d2	1e3_WA_1dORF3a_d2	1e3_WA_1_Oct_2020_VeroT_d2
Gm36041	-7.29262	0.000561396	2	1e3_WA_1dORF3a_d2_vs_1e3_WA_1_Oct_2020_VeroT_d2	1e3_WA_1dORF3a_d2	1e3_WA_1_Oct_2020_VeroT_d2
Gm3617	-2.4624	0.0025778	2	1e3_WA_1dORF3a_d2_vs_1e3_WA_1_Oct_2020_VeroT_d2	1e3_WA_1dORF3a_d2	1e3_WA_1_Oct_2020_VeroT_d2
Gm36363	-2.34227	0.0026904	2	1e3_WA_1dORF3a_d2_vs_1e3_WA_1_Oct_2020_VeroT_d2	1e3_WA_1dORF3a_d2	1e3_WA_1_Oct_2020_VeroT_d2
Gm36527	-3.81966	8.3721e-05	2	1e3_WA_1dORF3a_d2_vs_1e3_WA_1_Oct_2020_VeroT_d2	1e3_WA_1dORF3a_d2	1e3_WA_1_Oct_2020_VeroT_d2
Gm36582	-0.113203	0.900568	2	1e3_WA_1dORF3a_d2_vs_1e3_WA_1_Oct_2020_VeroT_d2	1e3_WA_1dORF3a_d2	1e3_WA_1_Oct_2020_VeroT_d2
Gm36933	-3.17879	0.000712724	2	1e3_WA_1dORF3a_d2_vs_1e3_WA_1_Oct_2020_VeroT_d2	1e3_WA_1dORF3a_d2	1e3_WA_1_Oct_2020_VeroT_d2
Gm36948	-4.01592	0.000214327	2	1e3_WA_1dORF3a_d2_vs_1e3_WA_1_Oct_2020_VeroT_d2	1e3_WA_1dORF3a_d2	1e3_WA_1_Oct_2020_VeroT_d2
Gm37018	-5.87125	0.000265549	2	1e3_WA_1dORF3a_d2_vs_1e3_WA_1_Oct_2020_VeroT_d2	1e3_WA_1dORF3a_d2	1e3_WA_1_Oct_2020_VeroT_d2
Gm37052	-2.31595	4.01809e-07	2	1e3_WA_1dORF3a_d2_vs_1e3_WA_1_Oct_2020_VeroT_d2	1e3_WA_1dORF3a_d2	1e3_WA_1_Oct_2020_VeroT_d2
Gm37060	-2.06406	0.000278276	2	1e3_WA_1dORF3a_d2_vs_1e3_WA_1_Oct_2020_VeroT_d2	1e3_WA_1dORF3a_d2	1e3_WA_1_Oct_2020_VeroT_d2
Gm37072	-2.92284	0.000927587	2	1e3_WA_1dORF3a_d2_vs_1e3_WA_1_Oct_2020_VeroT_d2	1e3_WA_1dORF3a_d2	1e3_WA_1_Oct_2020_VeroT_d2
Gm37080	-3.29994	0.0010221	2	1e3_WA_1dORF3a_d2_vs_1e3_WA_1_Oct_2020_VeroT_d2	1e3_WA_1dORF3a_d2	1e3_WA_1_Oct_2020_VeroT_d2
Gm37084	-2.48824	1.62194e-06	2	1e3_WA_1dORF3a_d2_vs_1e3_WA_1_Oct_2020_VeroT_d2	1e3_WA_1dORF3a_d2	1e3_WA_1_Oct_2020_VeroT_d2
Gm37137	-3.09842	0.00131452	2	1e3_WA_1dORF3a_d2_vs_1e3_WA_1_Oct_2020_VeroT_d2	1e3_WA_1dORF3a_d2	1e3_WA_1_Oct_2020_VeroT_d2
Gm37176	-2.4662	0.00972217	2	1e3_WA_1dORF3a_d2_vs_1e3_WA_1_Oct_2020_VeroT_d2	1e3_WA_1dORF3a_d2	1e3_WA_1_Oct_2020_VeroT_d2
Gm37183	-2.28028	1.14576e-05	2	1e3_WA_1dORF3a_d2_vs_1e3_WA_1_Oct_2020_VeroT_d2	1e3_WA_1dORF3a_d2	1e3_WA_1_Oct_2020_VeroT_d2
Gm3720	-4.44531	0.00105409	2	1e3_WA_1dORF3a_d2_vs_1e3_WA_1_Oct_2020_VeroT_d2	1e3_WA_1dORF3a_d2	1e3_WA_1_Oct_2020_VeroT_d2
Gm37215	-3.00618	3.31473e-06	2	1e3_WA_1dORF3a_d2_vs_1e3_WA_1_Oct_2020_VeroT_d2	1e3_WA_1dORF3a_d2	1e3_WA_1_Oct_2020_VeroT_d2
Gm37219	-2.52118	1.27358e-05	2	1e3_WA_1dORF3a_d2_vs_1e3_WA_1_Oct_2020_VeroT_d2	1e3_WA_1dORF3a_d2	1e3_WA_1_Oct_2020_VeroT_d2
Gm37238	-2.56903	0.00141162	2	1e3_WA_1dORF3a_d2_vs_1e3_WA_1_Oct_2020_VeroT_d2	1e3_WA_1dORF3a_d2	1e3_WA_1_Oct_2020_VeroT_d2
Gm37250	-2.88504	0.00154291	2	1e3_WA_1dORF3a_d2_vs_1e3_WA_1_Oct_2020_VeroT_d2	1e3_WA_1dORF3a_d2	1e3_WA_1_Oct_2020_VeroT_d2
Gm37255	-2.12449	2.37214e-07	2	1e3_WA_1dORF3a_d2_vs_1e3_WA_1_Oct_2020_VeroT_d2	1e3_WA_1dORF3a_d2	1e3_WA_1_Oct_2020_VeroT_d2
Gm37298	-2.71292	0.000175903	2	1e3_WA_1dORF3a_d2_vs_1e3_WA_1_Oct_2020_VeroT_d2	1e3_WA_1dORF3a_d2	1e3_WA_1_Oct_2020_VeroT_d2
Gm37314	-2.05304	0.00162451	2	1e3_WA_1dORF3a_d2_vs_1e3_WA_1_Oct_2020_VeroT_d2	1e3_WA_1dORF3a_d2	1e3_WA_1_Oct_2020_VeroT_d2
Gm37334	-2.78137	0.000401641	2	1e3_WA_1dORF3a_d2_vs_1e3_WA_1_Oct_2020_VeroT_d2	1e3_WA_1dORF3a_d2	1e3_WA_1_Oct_2020_VeroT_d2
Gm3734	-2.22352	0.000812882	2	1e3_WA_1dORF3a_d2_vs_1e3_WA_1_Oct_2020_VeroT_d2	1e3_WA_1dORF3a_d2	1e3_WA_1_Oct_2020_VeroT_d2
Gm37368	-1.84345	0.00247383	2	1e3_WA_1dORF3a_d2_vs_1e3_WA_1_Oct_2020_VeroT_d2	1e3_WA_1dORF3a_d2	1e3_WA_1_Oct_2020_VeroT_d2
Gm37420	-4.62886	2.20032e-06	2	1e3_WA_1dORF3a_d2_vs_1e3_WA_1_Oct_2020_VeroT_d2	1e3_WA_1dORF3a_d2	1e3_WA_1_Oct_2020_VeroT_d2
Gm37436	-3.47185	6.8135e-08	2	1e3_WA_1dORF3a_d2_vs_1e3_WA_1_Oct_2020_VeroT_d2	1e3_WA_1dORF3a_d2	1e3_WA_1_Oct_2020_VeroT_d2
Gm37464	-0.605895	0.370024	2	1e3_WA_1dORF3a_d2_vs_1e3_WA_1_Oct_2020_VeroT_d2	1e3_WA_1dORF3a_d2	1e3_WA_1_Oct_2020_VeroT_d2
Gm37465	-2.09998	0.000732693	2	1e3_WA_1dORF3a_d2_vs_1e3_WA_1_Oct_2020_VeroT_d2	1e3_WA_1dORF3a_d2	1e3_WA_1_Oct_2020_VeroT_d2
Gm37470	-2.51849	5.39629e-05	2	1e3_WA_1dORF3a_d2_vs_1e3_WA_1_Oct_2020_VeroT_d2	1e3_WA_1dORF3a_d2	1e3_WA_1_Oct_2020_VeroT_d2
Gm37553	-2.34353	3.44971e-07	2	1e3_WA_1dORF3a_d2_vs_1e3_WA_1_Oct_2020_VeroT_d2	1e3_WA_1dORF3a_d2	1e3_WA_1_Oct_2020_VeroT_d2
Gm37558	-2.93958	1.15083e-06	2	1e3_WA_1dORF3a_d2_vs_1e3_WA_1_Oct_2020_VeroT_d2	1e3_WA_1dORF3a_d2	1e3_WA_1_Oct_2020_VeroT_d2
Gm37593	-3.46809	2.84571e-05	2	1e3_WA_1dORF3a_d2_vs_1e3_WA_1_Oct_2020_VeroT_d2	1e3_WA_1dORF3a_d2	1e3_WA_1_Oct_2020_VeroT_d2
Gm37598	-2.40461	0.000116215	2	1e3_WA_1dORF3a_d2_vs_1e3_WA_1_Oct_2020_VeroT_d2	1e3_WA_1dORF3a_d2	1e3_WA_1_Oct_2020_VeroT_d2
Gm37606	-2.64817	7.35335e-09	2	1e3_WA_1dORF3a_d2_vs_1e3_WA_1_Oct_2020_VeroT_d2	1e3_WA_1dORF3a_d2	1e3_WA_1_Oct_2020_VeroT_d2
Gm37632	-1.59477	0.0155847	2	1e3_WA_1dORF3a_d2_vs_1e3_WA_1_Oct_2020_VeroT_d2	1e3_WA_1dORF3a_d2	1e3_WA_1_Oct_2020_VeroT_d2
Gm37639	-3.3812	0.00126966	2	1e3_WA_1dORF3a_d2_vs_1e3_WA_1_Oct_2020_VeroT_d2	1e3_WA_1dORF3a_d2	1e3_WA_1_Oct_2020_VeroT_d2
Gm37642	-3.00421	6.90265e-06	2	1e3_WA_1dORF3a_d2_vs_1e3_WA_1_Oct_2020_VeroT_d2	1e3_WA_1dORF3a_d2	1e3_WA_1_Oct_2020_VeroT_d2
Gm37646	-2.4465	0.00097616	2	1e3_WA_1dORF3a_d2_vs_1e3_WA_1_Oct_2020_VeroT_d2	1e3_WA_1dORF3a_d2	1e3_WA_1_Oct_2020_VeroT_d2
Gm37652	-2.08552	0.00459587	2	1e3_WA_1dORF3a_d2_vs_1e3_WA_1_Oct_2020_VeroT_d2	1e3_WA_1dORF3a_d2	1e3_WA_1_Oct_2020_VeroT_d2
Gm37706	-2.31589	4.523e-05	2	1e3_WA_1dORF3a_d2_vs_1e3_WA_1_Oct_2020_VeroT_d2	1e3_WA_1dORF3a_d2	1e3_WA_1_Oct_2020_VeroT_d2
Gm37729	-3.08604	5.6424e-05	2	1e3_WA_1dORF3a_d2_vs_1e3_WA_1_Oct_2020_VeroT_d2	1e3_WA_1dORF3a_d2	1e3_WA_1_Oct_2020_VeroT_d2
Gm37730	-2.48586	0.00982794	2	1e3_WA_1dORF3a_d2_vs_1e3_WA_1_Oct_2020_VeroT_d2	1e3_WA_1dORF3a_d2	1e3_WA_1_Oct_2020_VeroT_d2
Gm37733	-3.77008	0.000150306	2	1e3_WA_1dORF3a_d2_vs_1e3_WA_1_Oct_2020_VeroT_d2	1e3_WA_1dORF3a_d2	1e3_WA_1_Oct_2020_VeroT_d2
Gm37738	-2.2454	0.00477498	2	1e3_WA_1dORF3a_d2_vs_1e3_WA_1_Oct_2020_VeroT_d2	1e3_WA_1dORF3a_d2	1e3_WA_1_Oct_2020_VeroT_d2
Gm37747	-2.20108	0.00197071	2	1e3_WA_1dORF3a_d2_vs_1e3_WA_1_Oct_2020_VeroT_d2	1e3_WA_1dORF3a_d2	1e3_WA_1_Oct_2020_VeroT_d2
Gm37755	-2.10637	0.00269386	2	1e3_WA_1dORF3a_d2_vs_1e3_WA_1_Oct_2020_VeroT_d2	1e3_WA_1dORF3a_d2	1e3_WA_1_Oct_2020_VeroT_d2
Gm37760	-2.17772	1.10622e-07	2	1e3_WA_1dORF3a_d2_vs_1e3_WA_1_Oct_2020_VeroT_d2	1e3_WA_1dORF3a_d2	1e3_WA_1_Oct_2020_VeroT_d2
Gm37850	-2.04594	1.23006e-05	2	1e3_WA_1dORF3a_d2_vs_1e3_WA_1_Oct_2020_VeroT_d2	1e3_WA_1dORF3a_d2	1e3_WA_1_Oct_2020_VeroT_d2
Gm37899	-5.72084	0.000111786	2	1e3_WA_1dORF3a_d2_vs_1e3_WA_1_Oct_2020_VeroT_d2	1e3_WA_1dORF3a_d2	1e3_WA_1_Oct_2020_VeroT_d2
Gm37914	-2.59349	0.00182347	2	1e3_WA_1dORF3a_d2_vs_1e3_WA_1_Oct_2020_VeroT_d2	1e3_WA_1dORF3a_d2	1e3_WA_1_Oct_2020_VeroT_d2
Gm37953	-2.01938	0.00097912	2	1e3_WA_1dORF3a_d2_vs_1e3_WA_1_Oct_2020_VeroT_d2	1e3_WA_1dORF3a_d2	1e3_WA_1_Oct_2020_VeroT_d2
Gm37954	-2.6404	1.12215e-05	2	1e3_WA_1dORF3a_d2_vs_1e3_WA_1_Oct_2020_VeroT_d2	1e3_WA_1dORF3a_d2	1e3_WA_1_Oct_2020_VeroT_d2
Gm37965	-3.12153	0.000384192	2	1e3_WA_1dORF3a_d2_vs_1e3_WA_1_Oct_2020_VeroT_d2	1e3_WA_1dORF3a_d2	1e3_WA_1_Oct_2020_VeroT_d2
Gm37985	-5.25735	0.00126846	2	1e3_WA_1dORF3a_d2_vs_1e3_WA_1_Oct_2020_VeroT_d2	1e3_WA_1dORF3a_d2	1e3_WA_1_Oct_2020_VeroT_d2
Gm38009	-2.58437	4.70093e-08	2	1e3_WA_1dORF3a_d2_vs_1e3_WA_1_Oct_2020_VeroT_d2	1e3_WA_1dORF3a_d2	1e3_WA_1_Oct_2020_VeroT_d2
Gm38019	-2.50637	0.0029453	2	1e3_WA_1dORF3a_d2_vs_1e3_WA_1_Oct_2020_VeroT_d2	1e3_WA_1dORF3a_d2	1e3_WA_1_Oct_2020_VeroT_d2
Gm38034	-2.26759	0.000132302	2	1e3_WA_1dORF3a_d2_vs_1e3_WA_1_Oct_2020_VeroT_d2	1e3_WA_1dORF3a_d2	1e3_WA_1_Oct_2020_VeroT_d2
Gm38062	-2.34646	5.77523e-06	2	1e3_WA_1dORF3a_d2_vs_1e3_WA_1_Oct_2020_VeroT_d2	1e3_WA_1dORF3a_d2	1e3_WA_1_Oct_2020_VeroT_d2
Gm38070	-2.85419	0.00277536	2	1e3_WA_1dORF3a_d2_vs_1e3_WA_1_Oct_2020_VeroT_d2	1e3_WA_1dORF3a_d2	1e3_WA_1_Oct_2020_VeroT_d2
Gm38075	-2.39897	0.000102121	2	1e3_WA_1dORF3a_d2_vs_1e3_WA_1_Oct_2020_VeroT_d2	1e3_WA_1dORF3a_d2	1e3_WA_1_Oct_2020_VeroT_d2
Gm38103	0.497695	0.404899	2	1e3_WA_1dORF3a_d2_vs_1e3_WA_1_Oct_2020_VeroT_d2	1e3_WA_1dORF3a_d2	1e3_WA_1_Oct_2020_VeroT_d2
Gm38104	-2.77491	3.703e-07	2	1e3_WA_1dORF3a_d2_vs_1e3_WA_1_Oct_2020_VeroT_d2	1e3_WA_1dORF3a_d2	1e3_WA_1_Oct_2020_VeroT_d2
Gm38126	-2.67195	0.000280918	2	1e3_WA_1dORF3a_d2_vs_1e3_WA_1_Oct_2020_VeroT_d2	1e3_WA_1dORF3a_d2	1e3_WA_1_Oct_2020_VeroT_d2
Gm38139	-1.35885	0.0223569	2	1e3_WA_1dORF3a_d2_vs_1e3_WA_1_Oct_2020_VeroT_d2	1e3_WA_1dORF3a_d2	1e3_WA_1_Oct_2020_VeroT_d2
Gm38162	-2.61676	4.60517e-07	2	1e3_WA_1dORF3a_d2_vs_1e3_WA_1_Oct_2020_VeroT_d2	1e3_WA_1dORF3a_d2	1e3_WA_1_Oct_2020_VeroT_d2
Gm38169	-4.25116	0.00102339	2	1e3_WA_1dORF3a_d2_vs_1e3_WA_1_Oct_2020_VeroT_d2	1e3_WA_1dORF3a_d2	1e3_WA_1_Oct_2020_VeroT_d2
Gm38200	-3.8055	0.000598872	2	1e3_WA_1dORF3a_d2_vs_1e3_WA_1_Oct_2020_VeroT_d2	1e3_WA_1dORF3a_d2	1e3_WA_1_Oct_2020_VeroT_d2
Gm38235	-2.2587	0.000104454	2	1e3_WA_1dORF3a_d2_vs_1e3_WA_1_Oct_2020_VeroT_d2	1e3_WA_1dORF3a_d2	1e3_WA_1_Oct_2020_VeroT_d2
Gm38236	-4.22716	9.87209e-06	2	1e3_WA_1dORF3a_d2_vs_1e3_WA_1_Oct_2020_VeroT_d2	1e3_WA_1dORF3a_d2	1e3_WA_1_Oct_2020_VeroT_d2
Gm38248	-3.15369	5.73286e-05	2	1e3_WA_1dORF3a_d2_vs_1e3_WA_1_Oct_2020_VeroT_d2	1e3_WA_1dORF3a_d2	1e3_WA_1_Oct_2020_VeroT_d2
Gm38252	-2.00479	0.00337362	2	1e3_WA_1dORF3a_d2_vs_1e3_WA_1_Oct_2020_VeroT_d2	1e3_WA_1dORF3a_d2	1e3_WA_1_Oct_2020_VeroT_d2
Gm38340	-3.58311	3.90102e-05	2	1e3_WA_1dORF3a_d2_vs_1e3_WA_1_Oct_2020_VeroT_d2	1e3_WA_1dORF3a_d2	1e3_WA_1_Oct_2020_VeroT_d2
Gm38357	-2.44141	0.00154706	2	1e3_WA_1dORF3a_d2_vs_1e3_WA_1_Oct_2020_VeroT_d2	1e3_WA_1dORF3a_d2	1e3_WA_1_Oct_2020_VeroT_d2
Gm38374	-2.89168	0.0017977	2	1e3_WA_1dORF3a_d2_vs_1e3_WA_1_Oct_2020_VeroT_d2	1e3_WA_1dORF3a_d2	1e3_WA_1_Oct_2020_VeroT_d2
Gm38386	-3.92445	0.000472221	2	1e3_WA_1dORF3a_d2_vs_1e3_WA_1_Oct_2020_VeroT_d2	1e3_WA_1dORF3a_d2	1e3_WA_1_Oct_2020_VeroT_d2
Gm38393	-3.98372	0.00206584	2	1e3_WA_1dORF3a_d2_vs_1e3_WA_1_Oct_2020_VeroT_d2	1e3_WA_1dORF3a_d2	1e3_WA_1_Oct_2020_VeroT_d2
Gm3924	-2.2559	0.00293662	2	1e3_WA_1dORF3a_d2_vs_1e3_WA_1_Oct_2020_VeroT_d2	1e3_WA_1dORF3a_d2	1e3_WA_1_Oct_2020_VeroT_d2
Gm40660	-4.45504	6.4895e-05	2	1e3_WA_1dORF3a_d2_vs_1e3_WA_1_Oct_2020_VeroT_d2	1e3_WA_1dORF3a_d2	1e3_WA_1_Oct_2020_VeroT_d2
Gm40723	-6.14457	4.214e-10	2	1e3_WA_1dORF3a_d2_vs_1e3_WA_1_Oct_2020_VeroT_d2	1e3_WA_1dORF3a_d2	1e3_WA_1_Oct_2020_VeroT_d2
Gm4117	-2.07237	0.000394072	2	1e3_WA_1dORF3a_d2_vs_1e3_WA_1_Oct_2020_VeroT_d2	1e3_WA_1dORF3a_d2	1e3_WA_1_Oct_2020_VeroT_d2
Gm41381	1.86844	0.00177295	2	1e3_WA_1dORF3a_d2_vs_1e3_WA_1_Oct_2020_VeroT_d2	1e3_WA_1dORF3a_d2	1e3_WA_1_Oct_2020_VeroT_d2
Gm41556	-2.03662	0.00186421	2	1e3_WA_1dORF3a_d2_vs_1e3_WA_1_Oct_2020_VeroT_d2	1e3_WA_1dORF3a_d2	1e3_WA_1_Oct_2020_VeroT_d2
Gm41611	-2.10072	0.00899747	2	1e3_WA_1dORF3a_d2_vs_1e3_WA_1_Oct_2020_VeroT_d2	1e3_WA_1dORF3a_d2	1e3_WA_1_Oct_2020_VeroT_d2
Gm4240	-3.03826	0.000284966	2	1e3_WA_1dORF3a_d2_vs_1e3_WA_1_Oct_2020_VeroT_d2	1e3_WA_1dORF3a_d2	1e3_WA_1_Oct_2020_VeroT_d2
Gm42448	-2.48209	0.00760154	2	1e3_WA_1dORF3a_d2_vs_1e3_WA_1_Oct_2020_VeroT_d2	1e3_WA_1dORF3a_d2	1e3_WA_1_Oct_2020_VeroT_d2
Gm42513	-2.22117	0.00381207	2	1e3_WA_1dORF3a_d2_vs_1e3_WA_1_Oct_2020_VeroT_d2	1e3_WA_1dORF3a_d2	1e3_WA_1_Oct_2020_VeroT_d2
Gm42531	-1.91948	0.0383661	2	1e3_WA_1dORF3a_d2_vs_1e3_WA_1_Oct_2020_VeroT_d2	1e3_WA_1dORF3a_d2	1e3_WA_1_Oct_2020_VeroT_d2
Gm42536	-2.55134	0.00474759	2	1e3_WA_1dORF3a_d2_vs_1e3_WA_1_Oct_2020_VeroT_d2	1e3_WA_1dORF3a_d2	1e3_WA_1_Oct_2020_VeroT_d2
Gm42537	-4.16625	1.6884e-05	2	1e3_WA_1dORF3a_d2_vs_1e3_WA_1_Oct_2020_VeroT_d2	1e3_WA_1dORF3a_d2	1e3_WA_1_Oct_2020_VeroT_d2
Gm42548	-3.0115	0.00137384	2	1e3_WA_1dORF3a_d2_vs_1e3_WA_1_Oct_2020_VeroT_d2	1e3_WA_1dORF3a_d2	1e3_WA_1_Oct_2020_VeroT_d2
Gm42551	-2.44655	0.00155926	2	1e3_WA_1dORF3a_d2_vs_1e3_WA_1_Oct_2020_VeroT_d2	1e3_WA_1dORF3a_d2	1e3_WA_1_Oct_2020_VeroT_d2
Gm42585	-1.2968	0.0651201	2	1e3_WA_1dORF3a_d2_vs_1e3_WA_1_Oct_2020_VeroT_d2	1e3_WA_1dORF3a_d2	1e3_WA_1_Oct_2020_VeroT_d2
Gm42616	-8.49127	3.1898e-05	2	1e3_WA_1dORF3a_d2_vs_1e3_WA_1_Oct_2020_VeroT_d2	1e3_WA_1dORF3a_d2	1e3_WA_1_Oct_2020_VeroT_d2
Gm42675	-1.54422	0.00201262	2	1e3_WA_1dORF3a_d2_vs_1e3_WA_1_Oct_2020_VeroT_d2	1e3_WA_1dORF3a_d2	1e3_WA_1_Oct_2020_VeroT_d2
Gm42676	-1.68046	0.00116731	2	1e3_WA_1dORF3a_d2_vs_1e3_WA_1_Oct_2020_VeroT_d2	1e3_WA_1dORF3a_d2	1e3_WA_1_Oct_2020_VeroT_d2
Gm42685	-1.75096	0.00257608	2	1e3_WA_1dORF3a_d2_vs_1e3_WA_1_Oct_2020_VeroT_d2	1e3_WA_1dORF3a_d2	1e3_WA_1_Oct_2020_VeroT_d2
Gm42699	-2.9706	2.01674e-06	2	1e3_WA_1dORF3a_d2_vs_1e3_WA_1_Oct_2020_VeroT_d2	1e3_WA_1dORF3a_d2	1e3_WA_1_Oct_2020_VeroT_d2
Gm42702	-2.89313	4.60442e-05	2	1e3_WA_1dORF3a_d2_vs_1e3_WA_1_Oct_2020_VeroT_d2	1e3_WA_1dORF3a_d2	1e3_WA_1_Oct_2020_VeroT_d2
Gm42721	-2.13807	0.0127408	2	1e3_WA_1dORF3a_d2_vs_1e3_WA_1_Oct_2020_VeroT_d2	1e3_WA_1dORF3a_d2	1e3_WA_1_Oct_2020_VeroT_d2
Gm42725	-2.51598	9.07241e-12	2	1e3_WA_1dORF3a_d2_vs_1e3_WA_1_Oct_2020_VeroT_d2	1e3_WA_1dORF3a_d2	1e3_WA_1_Oct_2020_VeroT_d2
Gm42726	-2.04127	0.00131968	2	1e3_WA_1dORF3a_d2_vs_1e3_WA_1_Oct_2020_VeroT_d2	1e3_WA_1dORF3a_d2	1e3_WA_1_Oct_2020_VeroT_d2
Gm42728	-2.06814	0.000156938	2	1e3_WA_1dORF3a_d2_vs_1e3_WA_1_Oct_2020_VeroT_d2	1e3_WA_1dORF3a_d2	1e3_WA_1_Oct_2020_VeroT_d2
Gm42729	-2.37451	0.000149811	2	1e3_WA_1dORF3a_d2_vs_1e3_WA_1_Oct_2020_VeroT_d2	1e3_WA_1dORF3a_d2	1e3_WA_1_Oct_2020_VeroT_d2
Gm42748	-2.44655	0.00143424	2	1e3_WA_1dORF3a_d2_vs_1e3_WA_1_Oct_2020_VeroT_d2	1e3_WA_1dORF3a_d2	1e3_WA_1_Oct_2020_VeroT_d2
Gm42836	-1.87831	0.000607133	2	1e3_WA_1dORF3a_d2_vs_1e3_WA_1_Oct_2020_VeroT_d2	1e3_WA_1dORF3a_d2	1e3_WA_1_Oct_2020_VeroT_d2
Gm42866	-2.43666	0.000859324	2	1e3_WA_1dORF3a_d2_vs_1e3_WA_1_Oct_2020_VeroT_d2	1e3_WA_1dORF3a_d2	1e3_WA_1_Oct_2020_VeroT_d2
Gm42899	-2.70166	1.3627e-05	2	1e3_WA_1dORF3a_d2_vs_1e3_WA_1_Oct_2020_VeroT_d2	1e3_WA_1dORF3a_d2	1e3_WA_1_Oct_2020_VeroT_d2
Gm42902	-2.13762	0.00728931	2	1e3_WA_1dORF3a_d2_vs_1e3_WA_1_Oct_2020_VeroT_d2	1e3_WA_1dORF3a_d2	1e3_WA_1_Oct_2020_VeroT_d2
Gm42908	-2.02747	4.39715e-05	2	1e3_WA_1dORF3a_d2_vs_1e3_WA_1_Oct_2020_VeroT_d2	1e3_WA_1dORF3a_d2	1e3_WA_1_Oct_2020_VeroT_d2
Gm42939	-3.21147	0.00142062	2	1e3_WA_1dORF3a_d2_vs_1e3_WA_1_Oct_2020_VeroT_d2	1e3_WA_1dORF3a_d2	1e3_WA_1_Oct_2020_VeroT_d2
Gm42957	-2.13403	0.00739815	2	1e3_WA_1dORF3a_d2_vs_1e3_WA_1_Oct_2020_VeroT_d2	1e3_WA_1dORF3a_d2	1e3_WA_1_Oct_2020_VeroT_d2
Gm42963	-1.58187	0.00607471	2	1e3_WA_1dORF3a_d2_vs_1e3_WA_1_Oct_2020_VeroT_d2	1e3_WA_1dORF3a_d2	1e3_WA_1_Oct_2020_VeroT_d2
Gm42967	-4.2118	3.59607e-05	2	1e3_WA_1dORF3a_d2_vs_1e3_WA_1_Oct_2020_VeroT_d2	1e3_WA_1dORF3a_d2	1e3_WA_1_Oct_2020_VeroT_d2
Gm42986	-2.3995	0.00650399	2	1e3_WA_1dORF3a_d2_vs_1e3_WA_1_Oct_2020_VeroT_d2	1e3_WA_1dORF3a_d2	1e3_WA_1_Oct_2020_VeroT_d2
Gm42993	-2.65466	0.000418304	2	1e3_WA_1dORF3a_d2_vs_1e3_WA_1_Oct_2020_VeroT_d2	1e3_WA_1dORF3a_d2	1e3_WA_1_Oct_2020_VeroT_d2
Gm43005	-3.45221	1.25202e-05	2	1e3_WA_1dORF3a_d2_vs_1e3_WA_1_Oct_2020_VeroT_d2	1e3_WA_1dORF3a_d2	1e3_WA_1_Oct_2020_VeroT_d2
Gm43009	-3.62703	4.41414e-09	2	1e3_WA_1dORF3a_d2_vs_1e3_WA_1_Oct_2020_VeroT_d2	1e3_WA_1dORF3a_d2	1e3_WA_1_Oct_2020_VeroT_d2
Gm43011	-2.54863	4.0398e-05	2	1e3_WA_1dORF3a_d2_vs_1e3_WA_1_Oct_2020_VeroT_d2	1e3_WA_1dORF3a_d2	1e3_WA_1_Oct_2020_VeroT_d2
Gm43018	-3.58049	0.00301626	2	1e3_WA_1dORF3a_d2_vs_1e3_WA_1_Oct_2020_VeroT_d2	1e3_WA_1dORF3a_d2	1e3_WA_1_Oct_2020_VeroT_d2
Gm43061	-3.72581	5.52772e-05	2	1e3_WA_1dORF3a_d2_vs_1e3_WA_1_Oct_2020_VeroT_d2	1e3_WA_1dORF3a_d2	1e3_WA_1_Oct_2020_VeroT_d2
Gm43063	-3.41389	0.00060557	2	1e3_WA_1dORF3a_d2_vs_1e3_WA_1_Oct_2020_VeroT_d2	1e3_WA_1dORF3a_d2	1e3_WA_1_Oct_2020_VeroT_d2
Gm43066	-3.06938	0.0012252	2	1e3_WA_1dORF3a_d2_vs_1e3_WA_1_Oct_2020_VeroT_d2	1e3_WA_1dORF3a_d2	1e3_WA_1_Oct_2020_VeroT_d2
Gm43112	-1.52299	0.00443957	2	1e3_WA_1dORF3a_d2_vs_1e3_WA_1_Oct_2020_VeroT_d2	1e3_WA_1dORF3a_d2	1e3_WA_1_Oct_2020_VeroT_d2
Gm43164	-2.58386	0.000435249	2	1e3_WA_1dORF3a_d2_vs_1e3_WA_1_Oct_2020_VeroT_d2	1e3_WA_1dORF3a_d2	1e3_WA_1_Oct_2020_VeroT_d2
Gm43258	-2.14107	0.000360952	2	1e3_WA_1dORF3a_d2_vs_1e3_WA_1_Oct_2020_VeroT_d2	1e3_WA_1dORF3a_d2	1e3_WA_1_Oct_2020_VeroT_d2
Gm43260	-3.31894	5.62777e-06	2	1e3_WA_1dORF3a_d2_vs_1e3_WA_1_Oct_2020_VeroT_d2	1e3_WA_1dORF3a_d2	1e3_WA_1_Oct_2020_VeroT_d2
Gm43275	-2.92551	0.00189237	2	1e3_WA_1dORF3a_d2_vs_1e3_WA_1_Oct_2020_VeroT_d2	1e3_WA_1dORF3a_d2	1e3_WA_1_Oct_2020_VeroT_d2
Gm43289	-2.7454	0.00489728	2	1e3_WA_1dORF3a_d2_vs_1e3_WA_1_Oct_2020_VeroT_d2	1e3_WA_1dORF3a_d2	1e3_WA_1_Oct_2020_VeroT_d2
Gm43294	-2.61178	0.000122519	2	1e3_WA_1dORF3a_d2_vs_1e3_WA_1_Oct_2020_VeroT_d2	1e3_WA_1dORF3a_d2	1e3_WA_1_Oct_2020_VeroT_d2
Gm43318	-2.97716	0.000451069	2	1e3_WA_1dORF3a_d2_vs_1e3_WA_1_Oct_2020_VeroT_d2	1e3_WA_1dORF3a_d2	1e3_WA_1_Oct_2020_VeroT_d2
Gm43329	-3.6232	2.23284e-07	2	1e3_WA_1dORF3a_d2_vs_1e3_WA_1_Oct_2020_VeroT_d2	1e3_WA_1dORF3a_d2	1e3_WA_1_Oct_2020_VeroT_d2
Gm43341	-2.54756	0.00105065	2	1e3_WA_1dORF3a_d2_vs_1e3_WA_1_Oct_2020_VeroT_d2	1e3_WA_1dORF3a_d2	1e3_WA_1_Oct_2020_VeroT_d2
Gm43417	-2.1491	0.00787739	2	1e3_WA_1dORF3a_d2_vs_1e3_WA_1_Oct_2020_VeroT_d2	1e3_WA_1dORF3a_d2	1e3_WA_1_Oct_2020_VeroT_d2
Gm43426	-2.28172	6.12723e-05	2	1e3_WA_1dORF3a_d2_vs_1e3_WA_1_Oct_2020_VeroT_d2	1e3_WA_1dORF3a_d2	1e3_WA_1_Oct_2020_VeroT_d2
Gm43445	-2.20229	0.000299501	2	1e3_WA_1dORF3a_d2_vs_1e3_WA_1_Oct_2020_VeroT_d2	1e3_WA_1dORF3a_d2	1e3_WA_1_Oct_2020_VeroT_d2
Gm43462	-2.22893	0.00306922	2	1e3_WA_1dORF3a_d2_vs_1e3_WA_1_Oct_2020_VeroT_d2	1e3_WA_1dORF3a_d2	1e3_WA_1_Oct_2020_VeroT_d2
Gm43484	-2.55001	6.46377e-07	2	1e3_WA_1dORF3a_d2_vs_1e3_WA_1_Oct_2020_VeroT_d2	1e3_WA_1dORF3a_d2	1e3_WA_1_Oct_2020_VeroT_d2
Gm43519	-3.26224	1.50957e-05	2	1e3_WA_1dORF3a_d2_vs_1e3_WA_1_Oct_2020_VeroT_d2	1e3_WA_1dORF3a_d2	1e3_WA_1_Oct_2020_VeroT_d2
Gm43523	-1.97272	0.000169241	2	1e3_WA_1dORF3a_d2_vs_1e3_WA_1_Oct_2020_VeroT_d2	1e3_WA_1dORF3a_d2	1e3_WA_1_Oct_2020_VeroT_d2
Gm43533	-3.83009	4.13931e-06	2	1e3_WA_1dORF3a_d2_vs_1e3_WA_1_Oct_2020_VeroT_d2	1e3_WA_1dORF3a_d2	1e3_WA_1_Oct_2020_VeroT_d2
Gm43541	-0.939738	0.0994018	2	1e3_WA_1dORF3a_d2_vs_1e3_WA_1_Oct_2020_VeroT_d2	1e3_WA_1dORF3a_d2	1e3_WA_1_Oct_2020_VeroT_d2
Gm43581	-3.07351	0.00226661	2	1e3_WA_1dORF3a_d2_vs_1e3_WA_1_Oct_2020_VeroT_d2	1e3_WA_1dORF3a_d2	1e3_WA_1_Oct_2020_VeroT_d2
Gm43636	-2.79998	0.000510011	2	1e3_WA_1dORF3a_d2_vs_1e3_WA_1_Oct_2020_VeroT_d2	1e3_WA_1dORF3a_d2	1e3_WA_1_Oct_2020_VeroT_d2
Gm43652	-2.08249	2.03226e-05	2	1e3_WA_1dORF3a_d2_vs_1e3_WA_1_Oct_2020_VeroT_d2	1e3_WA_1dORF3a_d2	1e3_WA_1_Oct_2020_VeroT_d2
Gm43684	-2.55539	0.00241033	2	1e3_WA_1dORF3a_d2_vs_1e3_WA_1_Oct_2020_VeroT_d2	1e3_WA_1dORF3a_d2	1e3_WA_1_Oct_2020_VeroT_d2
Gm43686	-2.54024	0.00691298	2	1e3_WA_1dORF3a_d2_vs_1e3_WA_1_Oct_2020_VeroT_d2	1e3_WA_1dORF3a_d2	1e3_WA_1_Oct_2020_VeroT_d2
Gm43727	-3.03664	5.23929e-05	2	1e3_WA_1dORF3a_d2_vs_1e3_WA_1_Oct_2020_VeroT_d2	1e3_WA_1dORF3a_d2	1e3_WA_1_Oct_2020_VeroT_d2
Gm43728	-2.33733	4.712e-08	2	1e3_WA_1dORF3a_d2_vs_1e3_WA_1_Oct_2020_VeroT_d2	1e3_WA_1dORF3a_d2	1e3_WA_1_Oct_2020_VeroT_d2
Gm43753	-2.25477	0.000509786	2	1e3_WA_1dORF3a_d2_vs_1e3_WA_1_Oct_2020_VeroT_d2	1e3_WA_1dORF3a_d2	1e3_WA_1_Oct_2020_VeroT_d2
Gm43788	-2.34572	0.000149135	2	1e3_WA_1dORF3a_d2_vs_1e3_WA_1_Oct_2020_VeroT_d2	1e3_WA_1dORF3a_d2	1e3_WA_1_Oct_2020_VeroT_d2
Gm43793	-2.86	0.000468715	2	1e3_WA_1dORF3a_d2_vs_1e3_WA_1_Oct_2020_VeroT_d2	1e3_WA_1dORF3a_d2	1e3_WA_1_Oct_2020_VeroT_d2
Gm43807	-3.69803	0.000119756	2	1e3_WA_1dORF3a_d2_vs_1e3_WA_1_Oct_2020_VeroT_d2	1e3_WA_1dORF3a_d2	1e3_WA_1_Oct_2020_VeroT_d2
Gm43810	-2.40457	0.00109934	2	1e3_WA_1dORF3a_d2_vs_1e3_WA_1_Oct_2020_VeroT_d2	1e3_WA_1dORF3a_d2	1e3_WA_1_Oct_2020_VeroT_d2
Gm43843	-2.29556	0.00630569	2	1e3_WA_1dORF3a_d2_vs_1e3_WA_1_Oct_2020_VeroT_d2	1e3_WA_1dORF3a_d2	1e3_WA_1_Oct_2020_VeroT_d2
Gm43920	-4.05455	9.52185e-07	2	1e3_WA_1dORF3a_d2_vs_1e3_WA_1_Oct_2020_VeroT_d2	1e3_WA_1dORF3a_d2	1e3_WA_1_Oct_2020_VeroT_d2
Gm43923	-2.1869	0.00039034	2	1e3_WA_1dORF3a_d2_vs_1e3_WA_1_Oct_2020_VeroT_d2	1e3_WA_1dORF3a_d2	1e3_WA_1_Oct_2020_VeroT_d2
Gm43924	-2.38614	0.00189018	2	1e3_WA_1dORF3a_d2_vs_1e3_WA_1_Oct_2020_VeroT_d2	1e3_WA_1dORF3a_d2	1e3_WA_1_Oct_2020_VeroT_d2
Gm43980	-2.06479	5.35459e-07	2	1e3_WA_1dORF3a_d2_vs_1e3_WA_1_Oct_2020_VeroT_d2	1e3_WA_1dORF3a_d2	1e3_WA_1_Oct_2020_VeroT_d2
Gm43984	-3.34001	7.77356e-08	2	1e3_WA_1dORF3a_d2_vs_1e3_WA_1_Oct_2020_VeroT_d2	1e3_WA_1dORF3a_d2	1e3_WA_1_Oct_2020_VeroT_d2
Gm44013	-2.33525	3.28698e-05	2	1e3_WA_1dORF3a_d2_vs_1e3_WA_1_Oct_2020_VeroT_d2	1e3_WA_1dORF3a_d2	1e3_WA_1_Oct_2020_VeroT_d2
Gm44017	-2.30262	5.79805e-06	2	1e3_WA_1dORF3a_d2_vs_1e3_WA_1_Oct_2020_VeroT_d2	1e3_WA_1dORF3a_d2	1e3_WA_1_Oct_2020_VeroT_d2
Gm44022	-3.42059	0.00120846	2	1e3_WA_1dORF3a_d2_vs_1e3_WA_1_Oct_2020_VeroT_d2	1e3_WA_1dORF3a_d2	1e3_WA_1_Oct_2020_VeroT_d2
Gm44041	-1.90185	0.00154464	2	1e3_WA_1dORF3a_d2_vs_1e3_WA_1_Oct_2020_VeroT_d2	1e3_WA_1dORF3a_d2	1e3_WA_1_Oct_2020_VeroT_d2
Gm44044	-2.94059	3.72602e-06	2	1e3_WA_1dORF3a_d2_vs_1e3_WA_1_Oct_2020_VeroT_d2	1e3_WA_1dORF3a_d2	1e3_WA_1_Oct_2020_VeroT_d2
Gm44065	0.29931	0.683189	2	1e3_WA_1dORF3a_d2_vs_1e3_WA_1_Oct_2020_VeroT_d2	1e3_WA_1dORF3a_d2	1e3_WA_1_Oct_2020_VeroT_d2
Gm44068	-2.75022	0.00104128	2	1e3_WA_1dORF3a_d2_vs_1e3_WA_1_Oct_2020_VeroT_d2	1e3_WA_1dORF3a_d2	1e3_WA_1_Oct_2020_VeroT_d2
Gm44080	-3.22613	5.48722e-07	2	1e3_WA_1dORF3a_d2_vs_1e3_WA_1_Oct_2020_VeroT_d2	1e3_WA_1dORF3a_d2	1e3_WA_1_Oct_2020_VeroT_d2
Gm44116	-2.87755	1.32493e-05	2	1e3_WA_1dORF3a_d2_vs_1e3_WA_1_Oct_2020_VeroT_d2	1e3_WA_1dORF3a_d2	1e3_WA_1_Oct_2020_VeroT_d2
Gm44141	-2.5122	0.00135765	2	1e3_WA_1dORF3a_d2_vs_1e3_WA_1_Oct_2020_VeroT_d2	1e3_WA_1dORF3a_d2	1e3_WA_1_Oct_2020_VeroT_d2
Gm44237	-2.3697	1.69071e-05	2	1e3_WA_1dORF3a_d2_vs_1e3_WA_1_Oct_2020_VeroT_d2	1e3_WA_1dORF3a_d2	1e3_WA_1_Oct_2020_VeroT_d2
Gm44283	-2.29212	4.7425e-05	2	1e3_WA_1dORF3a_d2_vs_1e3_WA_1_Oct_2020_VeroT_d2	1e3_WA_1dORF3a_d2	1e3_WA_1_Oct_2020_VeroT_d2
Gm44292	-2.2809	1.35435e-07	2	1e3_WA_1dORF3a_d2_vs_1e3_WA_1_Oct_2020_VeroT_d2	1e3_WA_1dORF3a_d2	1e3_WA_1_Oct_2020_VeroT_d2
Gm44321	-2.78382	1.87696e-06	2	1e3_WA_1dORF3a_d2_vs_1e3_WA_1_Oct_2020_VeroT_d2	1e3_WA_1dORF3a_d2	1e3_WA_1_Oct_2020_VeroT_d2
Gm44369	-3.85237	5.81095e-08	2	1e3_WA_1dORF3a_d2_vs_1e3_WA_1_Oct_2020_VeroT_d2	1e3_WA_1dORF3a_d2	1e3_WA_1_Oct_2020_VeroT_d2
Gm44417	-2.02126	0.000293042	2	1e3_WA_1dORF3a_d2_vs_1e3_WA_1_Oct_2020_VeroT_d2	1e3_WA_1dORF3a_d2	1e3_WA_1_Oct_2020_VeroT_d2
Gm44432	-2.30471	0.000175076	2	1e3_WA_1dORF3a_d2_vs_1e3_WA_1_Oct_2020_VeroT_d2	1e3_WA_1dORF3a_d2	1e3_WA_1_Oct_2020_VeroT_d2
Gm44624	-2.62109	0.00255982	2	1e3_WA_1dORF3a_d2_vs_1e3_WA_1_Oct_2020_VeroT_d2	1e3_WA_1dORF3a_d2	1e3_WA_1_Oct_2020_VeroT_d2
Gm44649	-2.12113	4.36022e-08	2	1e3_WA_1dORF3a_d2_vs_1e3_WA_1_Oct_2020_VeroT_d2	1e3_WA_1dORF3a_d2	1e3_WA_1_Oct_2020_VeroT_d2
Gm44664	-2.45291	0.00591358	2	1e3_WA_1dORF3a_d2_vs_1e3_WA_1_Oct_2020_VeroT_d2	1e3_WA_1dORF3a_d2	1e3_WA_1_Oct_2020_VeroT_d2
Gm44704	-2.56006	6.14884e-05	2	1e3_WA_1dORF3a_d2_vs_1e3_WA_1_Oct_2020_VeroT_d2	1e3_WA_1dORF3a_d2	1e3_WA_1_Oct_2020_VeroT_d2
Gm44716	-3.42564	0.000153737	2	1e3_WA_1dORF3a_d2_vs_1e3_WA_1_Oct_2020_VeroT_d2	1e3_WA_1dORF3a_d2	1e3_WA_1_Oct_2020_VeroT_d2
Gm44855	-2.3809	0.00514044	2	1e3_WA_1dORF3a_d2_vs_1e3_WA_1_Oct_2020_VeroT_d2	1e3_WA_1dORF3a_d2	1e3_WA_1_Oct_2020_VeroT_d2
Gm44860	-2.52772	0.00060527	2	1e3_WA_1dORF3a_d2_vs_1e3_WA_1_Oct_2020_VeroT_d2	1e3_WA_1dORF3a_d2	1e3_WA_1_Oct_2020_VeroT_d2
Gm44967	-4.68833	0.000447023	2	1e3_WA_1dORF3a_d2_vs_1e3_WA_1_Oct_2020_VeroT_d2	1e3_WA_1dORF3a_d2	1e3_WA_1_Oct_2020_VeroT_d2
Gm44975	-4.26129	6.45625e-05	2	1e3_WA_1dORF3a_d2_vs_1e3_WA_1_Oct_2020_VeroT_d2	1e3_WA_1dORF3a_d2	1e3_WA_1_Oct_2020_VeroT_d2
Gm45033	-2.65918	1.64222e-05	2	1e3_WA_1dORF3a_d2_vs_1e3_WA_1_Oct_2020_VeroT_d2	1e3_WA_1dORF3a_d2	1e3_WA_1_Oct_2020_VeroT_d2
Gm45073	-2.77909	0.00457313	2	1e3_WA_1dORF3a_d2_vs_1e3_WA_1_Oct_2020_VeroT_d2	1e3_WA_1dORF3a_d2	1e3_WA_1_Oct_2020_VeroT_d2
Gm45153	-3.22628	1.23859e-06	2	1e3_WA_1dORF3a_d2_vs_1e3_WA_1_Oct_2020_VeroT_d2	1e3_WA_1dORF3a_d2	1e3_WA_1_Oct_2020_VeroT_d2
Gm45220	-3.2046	4.91e-07	2	1e3_WA_1dORF3a_d2_vs_1e3_WA_1_Oct_2020_VeroT_d2	1e3_WA_1dORF3a_d2	1e3_WA_1_Oct_2020_VeroT_d2
Gm45223	-2.55162	6.13421e-07	2	1e3_WA_1dORF3a_d2_vs_1e3_WA_1_Oct_2020_VeroT_d2	1e3_WA_1dORF3a_d2	1e3_WA_1_Oct_2020_VeroT_d2
Gm45266	-1.47792	0.00216717	2	1e3_WA_1dORF3a_d2_vs_1e3_WA_1_Oct_2020_VeroT_d2	1e3_WA_1dORF3a_d2	1e3_WA_1_Oct_2020_VeroT_d2
Gm45342	-2.20609	2.54759e-05	2	1e3_WA_1dORF3a_d2_vs_1e3_WA_1_Oct_2020_VeroT_d2	1e3_WA_1dORF3a_d2	1e3_WA_1_Oct_2020_VeroT_d2
Gm45343	-2.07345	1.43701e-05	2	1e3_WA_1dORF3a_d2_vs_1e3_WA_1_Oct_2020_VeroT_d2	1e3_WA_1dORF3a_d2	1e3_WA_1_Oct_2020_VeroT_d2
Gm45424	1.68024	0.055993	2	1e3_WA_1dORF3a_d2_vs_1e3_WA_1_Oct_2020_VeroT_d2	1e3_WA_1dORF3a_d2	1e3_WA_1_Oct_2020_VeroT_d2
Gm45435	-2.52649	0.000680339	2	1e3_WA_1dORF3a_d2_vs_1e3_WA_1_Oct_2020_VeroT_d2	1e3_WA_1dORF3a_d2	1e3_WA_1_Oct_2020_VeroT_d2
Gm45477	-2.40394	0.00119549	2	1e3_WA_1dORF3a_d2_vs_1e3_WA_1_Oct_2020_VeroT_d2	1e3_WA_1dORF3a_d2	1e3_WA_1_Oct_2020_VeroT_d2
Gm45484	-2.01298	0.00493905	2	1e3_WA_1dORF3a_d2_vs_1e3_WA_1_Oct_2020_VeroT_d2	1e3_WA_1dORF3a_d2	1e3_WA_1_Oct_2020_VeroT_d2
Gm45534	-2.68424	0.00129315	2	1e3_WA_1dORF3a_d2_vs_1e3_WA_1_Oct_2020_VeroT_d2	1e3_WA_1dORF3a_d2	1e3_WA_1_Oct_2020_VeroT_d2
Gm45555	-2.8323	0.00014918	2	1e3_WA_1dORF3a_d2_vs_1e3_WA_1_Oct_2020_VeroT_d2	1e3_WA_1dORF3a_d2	1e3_WA_1_Oct_2020_VeroT_d2
Gm45570	-0.951613	0.126795	2	1e3_WA_1dORF3a_d2_vs_1e3_WA_1_Oct_2020_VeroT_d2	1e3_WA_1dORF3a_d2	1e3_WA_1_Oct_2020_VeroT_d2
Gm45715	-1.98861	0.00144157	2	1e3_WA_1dORF3a_d2_vs_1e3_WA_1_Oct_2020_VeroT_d2	1e3_WA_1dORF3a_d2	1e3_WA_1_Oct_2020_VeroT_d2
Gm45797	-2.11395	4.04049e-06	2	1e3_WA_1dORF3a_d2_vs_1e3_WA_1_Oct_2020_VeroT_d2	1e3_WA_1dORF3a_d2	1e3_WA_1_Oct_2020_VeroT_d2
Gm45809	-2.5752	0.000677769	2	1e3_WA_1dORF3a_d2_vs_1e3_WA_1_Oct_2020_VeroT_d2	1e3_WA_1dORF3a_d2	1e3_WA_1_Oct_2020_VeroT_d2
Gm45854	-3.62053	5.77846e-09	2	1e3_WA_1dORF3a_d2_vs_1e3_WA_1_Oct_2020_VeroT_d2	1e3_WA_1dORF3a_d2	1e3_WA_1_Oct_2020_VeroT_d2
Gm46136	-2.40839	0.0025853	2	1e3_WA_1dORF3a_d2_vs_1e3_WA_1_Oct_2020_VeroT_d2	1e3_WA_1dORF3a_d2	1e3_WA_1_Oct_2020_VeroT_d2
Gm47026	-1.11333	0.0895571	2	1e3_WA_1dORF3a_d2_vs_1e3_WA_1_Oct_2020_VeroT_d2	1e3_WA_1dORF3a_d2	1e3_WA_1_Oct_2020_VeroT_d2
Gm47088	-2.94297	0.000742105	2	1e3_WA_1dORF3a_d2_vs_1e3_WA_1_Oct_2020_VeroT_d2	1e3_WA_1dORF3a_d2	1e3_WA_1_Oct_2020_VeroT_d2
Gm47113	-3.35837	0.00340734	2	1e3_WA_1dORF3a_d2_vs_1e3_WA_1_Oct_2020_VeroT_d2	1e3_WA_1dORF3a_d2	1e3_WA_1_Oct_2020_VeroT_d2
Gm47121	-2.26253	6.1724e-06	2	1e3_WA_1dORF3a_d2_vs_1e3_WA_1_Oct_2020_VeroT_d2	1e3_WA_1dORF3a_d2	1e3_WA_1_Oct_2020_VeroT_d2
Gm47208	-2.28641	0.000118175	2	1e3_WA_1dORF3a_d2_vs_1e3_WA_1_Oct_2020_VeroT_d2	1e3_WA_1dORF3a_d2	1e3_WA_1_Oct_2020_VeroT_d2
Gm47258	-2.06741	0.00947548	2	1e3_WA_1dORF3a_d2_vs_1e3_WA_1_Oct_2020_VeroT_d2	1e3_WA_1dORF3a_d2	1e3_WA_1_Oct_2020_VeroT_d2
Gm47267	-3.20449	9.39091e-10	2	1e3_WA_1dORF3a_d2_vs_1e3_WA_1_Oct_2020_VeroT_d2	1e3_WA_1dORF3a_d2	1e3_WA_1_Oct_2020_VeroT_d2
Gm47272	-4.26983	4.4286e-09	2	1e3_WA_1dORF3a_d2_vs_1e3_WA_1_Oct_2020_VeroT_d2	1e3_WA_1dORF3a_d2	1e3_WA_1_Oct_2020_VeroT_d2
Gm47460	-3.00437	0.00100299	2	1e3_WA_1dORF3a_d2_vs_1e3_WA_1_Oct_2020_VeroT_d2	1e3_WA_1dORF3a_d2	1e3_WA_1_Oct_2020_VeroT_d2
Gm47585	-2.30258	0.000567787	2	1e3_WA_1dORF3a_d2_vs_1e3_WA_1_Oct_2020_VeroT_d2	1e3_WA_1dORF3a_d2	1e3_WA_1_Oct_2020_VeroT_d2
Gm47661	-2.51828	3.41906e-06	2	1e3_WA_1dORF3a_d2_vs_1e3_WA_1_Oct_2020_VeroT_d2	1e3_WA_1dORF3a_d2	1e3_WA_1_Oct_2020_VeroT_d2
Gm47662	-2.00143	0.000142802	2	1e3_WA_1dORF3a_d2_vs_1e3_WA_1_Oct_2020_VeroT_d2	1e3_WA_1dORF3a_d2	1e3_WA_1_Oct_2020_VeroT_d2
Gm47689	-2.06771	4.38441e-05	2	1e3_WA_1dORF3a_d2_vs_1e3_WA_1_Oct_2020_VeroT_d2	1e3_WA_1dORF3a_d2	1e3_WA_1_Oct_2020_VeroT_d2
Gm47727	-4.3084	8.36969e-08	2	1e3_WA_1dORF3a_d2_vs_1e3_WA_1_Oct_2020_VeroT_d2	1e3_WA_1dORF3a_d2	1e3_WA_1_Oct_2020_VeroT_d2
Gm47817	-2.59503	3.24975e-07	2	1e3_WA_1dORF3a_d2_vs_1e3_WA_1_Oct_2020_VeroT_d2	1e3_WA_1dORF3a_d2	1e3_WA_1_Oct_2020_VeroT_d2
Gm47904	-0.888024	0.255502	2	1e3_WA_1dORF3a_d2_vs_1e3_WA_1_Oct_2020_VeroT_d2	1e3_WA_1dORF3a_d2	1e3_WA_1_Oct_2020_VeroT_d2
Gm47963	-2.00541	0.000490118	2	1e3_WA_1dORF3a_d2_vs_1e3_WA_1_Oct_2020_VeroT_d2	1e3_WA_1dORF3a_d2	1e3_WA_1_Oct_2020_VeroT_d2
Gm47969	-1.56288	0.145497	2	1e3_WA_1dORF3a_d2_vs_1e3_WA_1_Oct_2020_VeroT_d2	1e3_WA_1dORF3a_d2	1e3_WA_1_Oct_2020_VeroT_d2
Gm48015	-2.51854	1.38955e-05	2	1e3_WA_1dORF3a_d2_vs_1e3_WA_1_Oct_2020_VeroT_d2	1e3_WA_1dORF3a_d2	1e3_WA_1_Oct_2020_VeroT_d2
Gm48027	-2.87215	3.70676e-05	2	1e3_WA_1dORF3a_d2_vs_1e3_WA_1_Oct_2020_VeroT_d2	1e3_WA_1dORF3a_d2	1e3_WA_1_Oct_2020_VeroT_d2
Gm48065	-2.20139	0.00617672	2	1e3_WA_1dORF3a_d2_vs_1e3_WA_1_Oct_2020_VeroT_d2	1e3_WA_1dORF3a_d2	1e3_WA_1_Oct_2020_VeroT_d2
Gm48138	-4.54893	5.71646e-05	2	1e3_WA_1dORF3a_d2_vs_1e3_WA_1_Oct_2020_VeroT_d2	1e3_WA_1dORF3a_d2	1e3_WA_1_Oct_2020_VeroT_d2
Gm48182	-2.61178	0.00770535	2	1e3_WA_1dORF3a_d2_vs_1e3_WA_1_Oct_2020_VeroT_d2	1e3_WA_1dORF3a_d2	1e3_WA_1_Oct_2020_VeroT_d2
Gm48224	-4.47431	3.15755e-06	2	1e3_WA_1dORF3a_d2_vs_1e3_WA_1_Oct_2020_VeroT_d2	1e3_WA_1dORF3a_d2	1e3_WA_1_Oct_2020_VeroT_d2
Gm48230	-3.64059	0.000319684	2	1e3_WA_1dORF3a_d2_vs_1e3_WA_1_Oct_2020_VeroT_d2	1e3_WA_1dORF3a_d2	1e3_WA_1_Oct_2020_VeroT_d2
Gm48231	-2.11814	0.00018427	2	1e3_WA_1dORF3a_d2_vs_1e3_WA_1_Oct_2020_VeroT_d2	1e3_WA_1dORF3a_d2	1e3_WA_1_Oct_2020_VeroT_d2
Gm48265	-4.89065	0.0019509	2	1e3_WA_1dORF3a_d2_vs_1e3_WA_1_Oct_2020_VeroT_d2	1e3_WA_1dORF3a_d2	1e3_WA_1_Oct_2020_VeroT_d2
Gm48286	-2.3716	0.00089998	2	1e3_WA_1dORF3a_d2_vs_1e3_WA_1_Oct_2020_VeroT_d2	1e3_WA_1dORF3a_d2	1e3_WA_1_Oct_2020_VeroT_d2
Gm48332	-4.56061	5.84638e-06	2	1e3_WA_1dORF3a_d2_vs_1e3_WA_1_Oct_2020_VeroT_d2	1e3_WA_1dORF3a_d2	1e3_WA_1_Oct_2020_VeroT_d2
Gm48339	-1.96146	0.00349685	2	1e3_WA_1dORF3a_d2_vs_1e3_WA_1_Oct_2020_VeroT_d2	1e3_WA_1dORF3a_d2	1e3_WA_1_Oct_2020_VeroT_d2
Gm48357	-2.39505	5.67159e-05	2	1e3_WA_1dORF3a_d2_vs_1e3_WA_1_Oct_2020_VeroT_d2	1e3_WA_1dORF3a_d2	1e3_WA_1_Oct_2020_VeroT_d2
Gm48383	-2.21147	0.003287	2	1e3_WA_1dORF3a_d2_vs_1e3_WA_1_Oct_2020_VeroT_d2	1e3_WA_1dORF3a_d2	1e3_WA_1_Oct_2020_VeroT_d2
Gm48502	-6.51498	0.00108903	2	1e3_WA_1dORF3a_d2_vs_1e3_WA_1_Oct_2020_VeroT_d2	1e3_WA_1dORF3a_d2	1e3_WA_1_Oct_2020_VeroT_d2
Gm48532	-3.50033	0.00180411	2	1e3_WA_1dORF3a_d2_vs_1e3_WA_1_Oct_2020_VeroT_d2	1e3_WA_1dORF3a_d2	1e3_WA_1_Oct_2020_VeroT_d2
Gm48562	-2.62982	2.10584e-07	2	1e3_WA_1dORF3a_d2_vs_1e3_WA_1_Oct_2020_VeroT_d2	1e3_WA_1dORF3a_d2	1e3_WA_1_Oct_2020_VeroT_d2
Gm48565	-2.72631	5.49047e-05	2	1e3_WA_1dORF3a_d2_vs_1e3_WA_1_Oct_2020_VeroT_d2	1e3_WA_1dORF3a_d2	1e3_WA_1_Oct_2020_VeroT_d2
Gm48617	-3.67635	3.66323e-06	2	1e3_WA_1dORF3a_d2_vs_1e3_WA_1_Oct_2020_VeroT_d2	1e3_WA_1dORF3a_d2	1e3_WA_1_Oct_2020_VeroT_d2
Gm48621	-3.85626	3.07846e-06	2	1e3_WA_1dORF3a_d2_vs_1e3_WA_1_Oct_2020_VeroT_d2	1e3_WA_1dORF3a_d2	1e3_WA_1_Oct_2020_VeroT_d2
Gm48639	-0.212517	0.764719	2	1e3_WA_1dORF3a_d2_vs_1e3_WA_1_Oct_2020_VeroT_d2	1e3_WA_1dORF3a_d2	1e3_WA_1_Oct_2020_VeroT_d2
Gm48655	-2.12649	7.41742e-08	2	1e3_WA_1dORF3a_d2_vs_1e3_WA_1_Oct_2020_VeroT_d2	1e3_WA_1dORF3a_d2	1e3_WA_1_Oct_2020_VeroT_d2
Gm48683	-1.74647	0.00171271	2	1e3_WA_1dORF3a_d2_vs_1e3_WA_1_Oct_2020_VeroT_d2	1e3_WA_1dORF3a_d2	1e3_WA_1_Oct_2020_VeroT_d2
Gm48713	-3.15653	0.00722285	2	1e3_WA_1dORF3a_d2_vs_1e3_WA_1_Oct_2020_VeroT_d2	1e3_WA_1dORF3a_d2	1e3_WA_1_Oct_2020_VeroT_d2
Gm48740	-1.61251	0.00348358	2	1e3_WA_1dORF3a_d2_vs_1e3_WA_1_Oct_2020_VeroT_d2	1e3_WA_1dORF3a_d2	1e3_WA_1_Oct_2020_VeroT_d2
Gm48742	-2.82719	3.12199e-05	2	1e3_WA_1dORF3a_d2_vs_1e3_WA_1_Oct_2020_VeroT_d2	1e3_WA_1dORF3a_d2	1e3_WA_1_Oct_2020_VeroT_d2
Gm48766	-5.53047	6.10759e-05	2	1e3_WA_1dORF3a_d2_vs_1e3_WA_1_Oct_2020_VeroT_d2	1e3_WA_1dORF3a_d2	1e3_WA_1_Oct_2020_VeroT_d2
Gm48771	-2.04679	0.00378123	2	1e3_WA_1dORF3a_d2_vs_1e3_WA_1_Oct_2020_VeroT_d2	1e3_WA_1dORF3a_d2	1e3_WA_1_Oct_2020_VeroT_d2
Gm48789	-3.14117	0.00344187	2	1e3_WA_1dORF3a_d2_vs_1e3_WA_1_Oct_2020_VeroT_d2	1e3_WA_1dORF3a_d2	1e3_WA_1_Oct_2020_VeroT_d2
Gm48871	-4.6519	0.000306755	2	1e3_WA_1dORF3a_d2_vs_1e3_WA_1_Oct_2020_VeroT_d2	1e3_WA_1dORF3a_d2	1e3_WA_1_Oct_2020_VeroT_d2
Gm48887	-3.4859	6.03242e-05	2	1e3_WA_1dORF3a_d2_vs_1e3_WA_1_Oct_2020_VeroT_d2	1e3_WA_1dORF3a_d2	1e3_WA_1_Oct_2020_VeroT_d2
Gm48889	-2.02121	0.00229558	2	1e3_WA_1dORF3a_d2_vs_1e3_WA_1_Oct_2020_VeroT_d2	1e3_WA_1dORF3a_d2	1e3_WA_1_Oct_2020_VeroT_d2
Gm48965	-2.24873	0.0039825	2	1e3_WA_1dORF3a_d2_vs_1e3_WA_1_Oct_2020_VeroT_d2	1e3_WA_1dORF3a_d2	1e3_WA_1_Oct_2020_VeroT_d2
Gm48972	-2.38793	0.00156251	2	1e3_WA_1dORF3a_d2_vs_1e3_WA_1_Oct_2020_VeroT_d2	1e3_WA_1dORF3a_d2	1e3_WA_1_Oct_2020_VeroT_d2
Gm48996	-2.59571	1.8559e-05	2	1e3_WA_1dORF3a_d2_vs_1e3_WA_1_Oct_2020_VeroT_d2	1e3_WA_1dORF3a_d2	1e3_WA_1_Oct_2020_VeroT_d2
Gm49058	-2.50589	0.00284201	2	1e3_WA_1dORF3a_d2_vs_1e3_WA_1_Oct_2020_VeroT_d2	1e3_WA_1dORF3a_d2	1e3_WA_1_Oct_2020_VeroT_d2
Gm49124	-2.01826	0.0025735	2	1e3_WA_1dORF3a_d2_vs_1e3_WA_1_Oct_2020_VeroT_d2	1e3_WA_1dORF3a_d2	1e3_WA_1_Oct_2020_VeroT_d2
Gm49130	3.57838	0.00627534	2	1e3_WA_1dORF3a_d2_vs_1e3_WA_1_Oct_2020_VeroT_d2	1e3_WA_1dORF3a_d2	1e3_WA_1_Oct_2020_VeroT_d2
Gm49197	-2.54342	0.00238439	2	1e3_WA_1dORF3a_d2_vs_1e3_WA_1_Oct_2020_VeroT_d2	1e3_WA_1dORF3a_d2	1e3_WA_1_Oct_2020_VeroT_d2
Gm49260	-2.97755	0.000762532	2	1e3_WA_1dORF3a_d2_vs_1e3_WA_1_Oct_2020_VeroT_d2	1e3_WA_1dORF3a_d2	1e3_WA_1_Oct_2020_VeroT_d2
Gm49299	-4.66534	3.65223e-05	2	1e3_WA_1dORF3a_d2_vs_1e3_WA_1_Oct_2020_VeroT_d2	1e3_WA_1dORF3a_d2	1e3_WA_1_Oct_2020_VeroT_d2
Gm49309	-2.00874	0.000127382	2	1e3_WA_1dORF3a_d2_vs_1e3_WA_1_Oct_2020_VeroT_d2	1e3_WA_1dORF3a_d2	1e3_WA_1_Oct_2020_VeroT_d2
Gm49499	-2.13984	0.00633497	2	1e3_WA_1dORF3a_d2_vs_1e3_WA_1_Oct_2020_VeroT_d2	1e3_WA_1dORF3a_d2	1e3_WA_1_Oct_2020_VeroT_d2
Gm49599	-2.3953	9.81202e-06	2	1e3_WA_1dORF3a_d2_vs_1e3_WA_1_Oct_2020_VeroT_d2	1e3_WA_1dORF3a_d2	1e3_WA_1_Oct_2020_VeroT_d2
Gm49659	-2.51124	0.000947182	2	1e3_WA_1dORF3a_d2_vs_1e3_WA_1_Oct_2020_VeroT_d2	1e3_WA_1dORF3a_d2	1e3_WA_1_Oct_2020_VeroT_d2
Gm49705	-2.33257	0.00055211	2	1e3_WA_1dORF3a_d2_vs_1e3_WA_1_Oct_2020_VeroT_d2	1e3_WA_1dORF3a_d2	1e3_WA_1_Oct_2020_VeroT_d2
Gm49784	-2.42196	0.000983896	2	1e3_WA_1dORF3a_d2_vs_1e3_WA_1_Oct_2020_VeroT_d2	1e3_WA_1dORF3a_d2	1e3_WA_1_Oct_2020_VeroT_d2
Gm49839	-2.235	5.39629e-05	2	1e3_WA_1dORF3a_d2_vs_1e3_WA_1_Oct_2020_VeroT_d2	1e3_WA_1dORF3a_d2	1e3_WA_1_Oct_2020_VeroT_d2
Gm49871	-2.23646	0.00638151	2	1e3_WA_1dORF3a_d2_vs_1e3_WA_1_Oct_2020_VeroT_d2	1e3_WA_1dORF3a_d2	1e3_WA_1_Oct_2020_VeroT_d2
Gm49932	-4.00294	6.21364e-05	2	1e3_WA_1dORF3a_d2_vs_1e3_WA_1_Oct_2020_VeroT_d2	1e3_WA_1dORF3a_d2	1e3_WA_1_Oct_2020_VeroT_d2
Gm50008	-2.80891	2.19854e-06	2	1e3_WA_1dORF3a_d2_vs_1e3_WA_1_Oct_2020_VeroT_d2	1e3_WA_1dORF3a_d2	1e3_WA_1_Oct_2020_VeroT_d2
Gm50070	-2.44227	0.0114783	2	1e3_WA_1dORF3a_d2_vs_1e3_WA_1_Oct_2020_VeroT_d2	1e3_WA_1dORF3a_d2	1e3_WA_1_Oct_2020_VeroT_d2
Gm50322	-2.1026	0.0046807	2	1e3_WA_1dORF3a_d2_vs_1e3_WA_1_Oct_2020_VeroT_d2	1e3_WA_1dORF3a_d2	1e3_WA_1_Oct_2020_VeroT_d2
Gm50403	-2.63589	0.00744297	2	1e3_WA_1dORF3a_d2_vs_1e3_WA_1_Oct_2020_VeroT_d2	1e3_WA_1dORF3a_d2	1e3_WA_1_Oct_2020_VeroT_d2
Gm50419	0.368458	0.613481	2	1e3_WA_1dORF3a_d2_vs_1e3_WA_1_Oct_2020_VeroT_d2	1e3_WA_1dORF3a_d2	1e3_WA_1_Oct_2020_VeroT_d2
Gm5117	-1.84181	8.73422e-05	2	1e3_WA_1dORF3a_d2_vs_1e3_WA_1_Oct_2020_VeroT_d2	1e3_WA_1dORF3a_d2	1e3_WA_1_Oct_2020_VeroT_d2
Gm5239	-3.40659	0.007006	2	1e3_WA_1dORF3a_d2_vs_1e3_WA_1_Oct_2020_VeroT_d2	1e3_WA_1dORF3a_d2	1e3_WA_1_Oct_2020_VeroT_d2
Gm525	-1.16053	0.0405451	2	1e3_WA_1dORF3a_d2_vs_1e3_WA_1_Oct_2020_VeroT_d2	1e3_WA_1dORF3a_d2	1e3_WA_1_Oct_2020_VeroT_d2
Gm5417	0.868327	0.219485	2	1e3_WA_1dORF3a_d2_vs_1e3_WA_1_Oct_2020_VeroT_d2	1e3_WA_1dORF3a_d2	1e3_WA_1_Oct_2020_VeroT_d2
Gm5535	-3.51758	0.00154291	2	1e3_WA_1dORF3a_d2_vs_1e3_WA_1_Oct_2020_VeroT_d2	1e3_WA_1dORF3a_d2	1e3_WA_1_Oct_2020_VeroT_d2
Gm5854	-2.99858	0.00129746	2	1e3_WA_1dORF3a_d2_vs_1e3_WA_1_Oct_2020_VeroT_d2	1e3_WA_1dORF3a_d2	1e3_WA_1_Oct_2020_VeroT_d2
Gm5879	-2.09756	0.000788212	2	1e3_WA_1dORF3a_d2_vs_1e3_WA_1_Oct_2020_VeroT_d2	1e3_WA_1dORF3a_d2	1e3_WA_1_Oct_2020_VeroT_d2
Gm5970	-2.01424	8.97948e-06	2	1e3_WA_1dORF3a_d2_vs_1e3_WA_1_Oct_2020_VeroT_d2	1e3_WA_1dORF3a_d2	1e3_WA_1_Oct_2020_VeroT_d2
Gm6063	0.945773	0.129743	2	1e3_WA_1dORF3a_d2_vs_1e3_WA_1_Oct_2020_VeroT_d2	1e3_WA_1dORF3a_d2	1e3_WA_1_Oct_2020_VeroT_d2
Gm6117	-4.9957	2.71174e-05	2	1e3_WA_1dORF3a_d2_vs_1e3_WA_1_Oct_2020_VeroT_d2	1e3_WA_1dORF3a_d2	1e3_WA_1_Oct_2020_VeroT_d2
Gm6185	-2.41163	0.000678219	2	1e3_WA_1dORF3a_d2_vs_1e3_WA_1_Oct_2020_VeroT_d2	1e3_WA_1dORF3a_d2	1e3_WA_1_Oct_2020_VeroT_d2
Gm6209	-2.92662	0.00711433	2	1e3_WA_1dORF3a_d2_vs_1e3_WA_1_Oct_2020_VeroT_d2	1e3_WA_1dORF3a_d2	1e3_WA_1_Oct_2020_VeroT_d2
Gm6377	-2.05597	1.25202e-05	2	1e3_WA_1dORF3a_d2_vs_1e3_WA_1_Oct_2020_VeroT_d2	1e3_WA_1dORF3a_d2	1e3_WA_1_Oct_2020_VeroT_d2
Gm6445	-3.52304	4.93945e-10	2	1e3_WA_1dORF3a_d2_vs_1e3_WA_1_Oct_2020_VeroT_d2	1e3_WA_1dORF3a_d2	1e3_WA_1_Oct_2020_VeroT_d2
Gm6450	-1.25045	0.0566597	2	1e3_WA_1dORF3a_d2_vs_1e3_WA_1_Oct_2020_VeroT_d2	1e3_WA_1dORF3a_d2	1e3_WA_1_Oct_2020_VeroT_d2
Gm6545	-2.22202	4.33947e-06	2	1e3_WA_1dORF3a_d2_vs_1e3_WA_1_Oct_2020_VeroT_d2	1e3_WA_1dORF3a_d2	1e3_WA_1_Oct_2020_VeroT_d2
Gm6789	1.40544	0.00369287	2	1e3_WA_1dORF3a_d2_vs_1e3_WA_1_Oct_2020_VeroT_d2	1e3_WA_1dORF3a_d2	1e3_WA_1_Oct_2020_VeroT_d2
Gm6815	-6.98685	0.00190321	2	1e3_WA_1dORF3a_d2_vs_1e3_WA_1_Oct_2020_VeroT_d2	1e3_WA_1dORF3a_d2	1e3_WA_1_Oct_2020_VeroT_d2
Gm7143	-2.73561	8.17877e-08	2	1e3_WA_1dORF3a_d2_vs_1e3_WA_1_Oct_2020_VeroT_d2	1e3_WA_1dORF3a_d2	1e3_WA_1_Oct_2020_VeroT_d2
Gm7417	-2.36147	0.00251409	2	1e3_WA_1dORF3a_d2_vs_1e3_WA_1_Oct_2020_VeroT_d2	1e3_WA_1dORF3a_d2	1e3_WA_1_Oct_2020_VeroT_d2
Gm7741	-3.32778	0.000290841	2	1e3_WA_1dORF3a_d2_vs_1e3_WA_1_Oct_2020_VeroT_d2	1e3_WA_1dORF3a_d2	1e3_WA_1_Oct_2020_VeroT_d2
Gm7862	2.11982	0.00176597	2	1e3_WA_1dORF3a_d2_vs_1e3_WA_1_Oct_2020_VeroT_d2	1e3_WA_1dORF3a_d2	1e3_WA_1_Oct_2020_VeroT_d2
Gm7912	-2.91743	3.37908e-06	2	1e3_WA_1dORF3a_d2_vs_1e3_WA_1_Oct_2020_VeroT_d2	1e3_WA_1dORF3a_d2	1e3_WA_1_Oct_2020_VeroT_d2
Gm8251	-2.82789	0.000168563	2	1e3_WA_1dORF3a_d2_vs_1e3_WA_1_Oct_2020_VeroT_d2	1e3_WA_1dORF3a_d2	1e3_WA_1_Oct_2020_VeroT_d2
Gm8623	1.5743	0.024053	2	1e3_WA_1dORF3a_d2_vs_1e3_WA_1_Oct_2020_VeroT_d2	1e3_WA_1dORF3a_d2	1e3_WA_1_Oct_2020_VeroT_d2
Gm8670	-0.90582	0.152299	2	1e3_WA_1dORF3a_d2_vs_1e3_WA_1_Oct_2020_VeroT_d2	1e3_WA_1dORF3a_d2	1e3_WA_1_Oct_2020_VeroT_d2
Gm8818	-2.30017	0.00171295	2	1e3_WA_1dORF3a_d2_vs_1e3_WA_1_Oct_2020_VeroT_d2	1e3_WA_1dORF3a_d2	1e3_WA_1_Oct_2020_VeroT_d2
Gm8835	-1.35569	0.0314553	2	1e3_WA_1dORF3a_d2_vs_1e3_WA_1_Oct_2020_VeroT_d2	1e3_WA_1dORF3a_d2	1e3_WA_1_Oct_2020_VeroT_d2
Gm8894	-0.44763	0.430401	2	1e3_WA_1dORF3a_d2_vs_1e3_WA_1_Oct_2020_VeroT_d2	1e3_WA_1dORF3a_d2	1e3_WA_1_Oct_2020_VeroT_d2
Gpr31b	-0.761473	0.349814	2	1e3_WA_1dORF3a_d2_vs_1e3_WA_1_Oct_2020_VeroT_d2	1e3_WA_1dORF3a_d2	1e3_WA_1_Oct_2020_VeroT_d2
Gpr37l1	2.13495	0.0123259	2	1e3_WA_1dORF3a_d2_vs_1e3_WA_1_Oct_2020_VeroT_d2	1e3_WA_1dORF3a_d2	1e3_WA_1_Oct_2020_VeroT_d2
Gprc5d	-4.05365	1.65171e-06	2	1e3_WA_1dORF3a_d2_vs_1e3_WA_1_Oct_2020_VeroT_d2	1e3_WA_1dORF3a_d2	1e3_WA_1_Oct_2020_VeroT_d2
Grem1	-0.125596	0.915216	2	1e3_WA_1dORF3a_d2_vs_1e3_WA_1_Oct_2020_VeroT_d2	1e3_WA_1dORF3a_d2	1e3_WA_1_Oct_2020_VeroT_d2
Grik2	-0.608804	0.414567	2	1e3_WA_1dORF3a_d2_vs_1e3_WA_1_Oct_2020_VeroT_d2	1e3_WA_1dORF3a_d2	1e3_WA_1_Oct_2020_VeroT_d2
Grin2a	-4.22084	1.79398e-07	2	1e3_WA_1dORF3a_d2_vs_1e3_WA_1_Oct_2020_VeroT_d2	1e3_WA_1dORF3a_d2	1e3_WA_1_Oct_2020_VeroT_d2
Grin2b	-3.86497	0.00897709	2	1e3_WA_1dORF3a_d2_vs_1e3_WA_1_Oct_2020_VeroT_d2	1e3_WA_1dORF3a_d2	1e3_WA_1_Oct_2020_VeroT_d2
Grm5	-3.11727	0.005882	2	1e3_WA_1dORF3a_d2_vs_1e3_WA_1_Oct_2020_VeroT_d2	1e3_WA_1dORF3a_d2	1e3_WA_1_Oct_2020_VeroT_d2
Gsdma	0.485017	0.867858	2	1e3_WA_1dORF3a_d2_vs_1e3_WA_1_Oct_2020_VeroT_d2	1e3_WA_1dORF3a_d2	1e3_WA_1_Oct_2020_VeroT_d2
Gvin-ps6	-2.60954	6.06212e-06	2	1e3_WA_1dORF3a_d2_vs_1e3_WA_1_Oct_2020_VeroT_d2	1e3_WA_1dORF3a_d2	1e3_WA_1_Oct_2020_VeroT_d2
H19	5.76714	6.16676e-06	2	1e3_WA_1dORF3a_d2_vs_1e3_WA_1_Oct_2020_VeroT_d2	1e3_WA_1dORF3a_d2	1e3_WA_1_Oct_2020_VeroT_d2
Hcar1	1.66723	0.0383323	2	1e3_WA_1dORF3a_d2_vs_1e3_WA_1_Oct_2020_VeroT_d2	1e3_WA_1dORF3a_d2	1e3_WA_1_Oct_2020_VeroT_d2
Hecw1	-5.06383	8.21656e-05	2	1e3_WA_1dORF3a_d2_vs_1e3_WA_1_Oct_2020_VeroT_d2	1e3_WA_1dORF3a_d2	1e3_WA_1_Oct_2020_VeroT_d2
Hhatl	2.29485	0.00142918	2	1e3_WA_1dORF3a_d2_vs_1e3_WA_1_Oct_2020_VeroT_d2	1e3_WA_1dORF3a_d2	1e3_WA_1_Oct_2020_VeroT_d2
Hmgb1-ps5	-1.8624	4.82795e-06	2	1e3_WA_1dORF3a_d2_vs_1e3_WA_1_Oct_2020_VeroT_d2	1e3_WA_1dORF3a_d2	1e3_WA_1_Oct_2020_VeroT_d2
Hrc	3.0635	0.00278405	2	1e3_WA_1dORF3a_d2_vs_1e3_WA_1_Oct_2020_VeroT_d2	1e3_WA_1dORF3a_d2	1e3_WA_1_Oct_2020_VeroT_d2
Hspb7	2.00159	0.00130081	2	1e3_WA_1dORF3a_d2_vs_1e3_WA_1_Oct_2020_VeroT_d2	1e3_WA_1dORF3a_d2	1e3_WA_1_Oct_2020_VeroT_d2
Htra3	2.25385	1.04142e-05	2	1e3_WA_1dORF3a_d2_vs_1e3_WA_1_Oct_2020_VeroT_d2	1e3_WA_1dORF3a_d2	1e3_WA_1_Oct_2020_VeroT_d2
Icam5	-1.68665	4.14951e-05	2	1e3_WA_1dORF3a_d2_vs_1e3_WA_1_Oct_2020_VeroT_d2	1e3_WA_1dORF3a_d2	1e3_WA_1_Oct_2020_VeroT_d2
Ifnb1	-0.374724	0.465356	2	1e3_WA_1dORF3a_d2_vs_1e3_WA_1_Oct_2020_VeroT_d2	1e3_WA_1dORF3a_d2	1e3_WA_1_Oct_2020_VeroT_d2
Ifnl2	1.52263	0.00155305	2	1e3_WA_1dORF3a_d2_vs_1e3_WA_1_Oct_2020_VeroT_d2	1e3_WA_1dORF3a_d2	1e3_WA_1_Oct_2020_VeroT_d2
Ifnl3	2.16426	5.17244e-05	2	1e3_WA_1dORF3a_d2_vs_1e3_WA_1_Oct_2020_VeroT_d2	1e3_WA_1dORF3a_d2	1e3_WA_1_Oct_2020_VeroT_d2
Igdcc3	-4.43646	8.9485e-05	2	1e3_WA_1dORF3a_d2_vs_1e3_WA_1_Oct_2020_VeroT_d2	1e3_WA_1dORF3a_d2	1e3_WA_1_Oct_2020_VeroT_d2
Igha	2.5479	2.89929e-07	2	1e3_WA_1dORF3a_d2_vs_1e3_WA_1_Oct_2020_VeroT_d2	1e3_WA_1dORF3a_d2	1e3_WA_1_Oct_2020_VeroT_d2
Ighg2c	5.27827	0.000417391	2	1e3_WA_1dORF3a_d2_vs_1e3_WA_1_Oct_2020_VeroT_d2	1e3_WA_1dORF3a_d2	1e3_WA_1_Oct_2020_VeroT_d2
Ighv1-15	3.2825	0.00378605	2	1e3_WA_1dORF3a_d2_vs_1e3_WA_1_Oct_2020_VeroT_d2	1e3_WA_1dORF3a_d2	1e3_WA_1_Oct_2020_VeroT_d2
Ighv1-22	2.93997	0.00654695	2	1e3_WA_1dORF3a_d2_vs_1e3_WA_1_Oct_2020_VeroT_d2	1e3_WA_1dORF3a_d2	1e3_WA_1_Oct_2020_VeroT_d2
Ighv1-82	1.61593	0.148504	2	1e3_WA_1dORF3a_d2_vs_1e3_WA_1_Oct_2020_VeroT_d2	1e3_WA_1dORF3a_d2	1e3_WA_1_Oct_2020_VeroT_d2
Ighv11-2	2.6082	0.0076234	2	1e3_WA_1dORF3a_d2_vs_1e3_WA_1_Oct_2020_VeroT_d2	1e3_WA_1dORF3a_d2	1e3_WA_1_Oct_2020_VeroT_d2
Ighv14-3	2.38047	0.13288	2	1e3_WA_1dORF3a_d2_vs_1e3_WA_1_Oct_2020_VeroT_d2	1e3_WA_1dORF3a_d2	1e3_WA_1_Oct_2020_VeroT_d2
Ighv14-4	0.683357	0.681621	2	1e3_WA_1dORF3a_d2_vs_1e3_WA_1_Oct_2020_VeroT_d2	1e3_WA_1dORF3a_d2	1e3_WA_1_Oct_2020_VeroT_d2
Ighv2-2	4.14325	0.000485784	2	1e3_WA_1dORF3a_d2_vs_1e3_WA_1_Oct_2020_VeroT_d2	1e3_WA_1dORF3a_d2	1e3_WA_1_Oct_2020_VeroT_d2
Ighv4-1	0.751906	0.67406	2	1e3_WA_1dORF3a_d2_vs_1e3_WA_1_Oct_2020_VeroT_d2	1e3_WA_1dORF3a_d2	1e3_WA_1_Oct_2020_VeroT_d2
Ighv8-8	0.665235	0.600855	2	1e3_WA_1dORF3a_d2_vs_1e3_WA_1_Oct_2020_VeroT_d2	1e3_WA_1dORF3a_d2	1e3_WA_1_Oct_2020_VeroT_d2
Igkv1-110	1.38166	0.156768	2	1e3_WA_1dORF3a_d2_vs_1e3_WA_1_Oct_2020_VeroT_d2	1e3_WA_1dORF3a_d2	1e3_WA_1_Oct_2020_VeroT_d2
Igkv12-98	3.57661	0.00237856	2	1e3_WA_1dORF3a_d2_vs_1e3_WA_1_Oct_2020_VeroT_d2	1e3_WA_1dORF3a_d2	1e3_WA_1_Oct_2020_VeroT_d2
Igkv14-126	2.55549	0.00858381	2	1e3_WA_1dORF3a_d2_vs_1e3_WA_1_Oct_2020_VeroT_d2	1e3_WA_1dORF3a_d2	1e3_WA_1_Oct_2020_VeroT_d2
Igkv3-12	6.2896	2.17705e-08	2	1e3_WA_1dORF3a_d2_vs_1e3_WA_1_Oct_2020_VeroT_d2	1e3_WA_1dORF3a_d2	1e3_WA_1_Oct_2020_VeroT_d2
Igkv4-53	1.96154	0.0852589	2	1e3_WA_1dORF3a_d2_vs_1e3_WA_1_Oct_2020_VeroT_d2	1e3_WA_1dORF3a_d2	1e3_WA_1_Oct_2020_VeroT_d2
Igkv4-74	0.112914	0.948415	2	1e3_WA_1dORF3a_d2_vs_1e3_WA_1_Oct_2020_VeroT_d2	1e3_WA_1dORF3a_d2	1e3_WA_1_Oct_2020_VeroT_d2
Igkv5-43	3.17051	0.000509786	2	1e3_WA_1dORF3a_d2_vs_1e3_WA_1_Oct_2020_VeroT_d2	1e3_WA_1dORF3a_d2	1e3_WA_1_Oct_2020_VeroT_d2
Igkv6-15	2.01926	0.00381207	2	1e3_WA_1dORF3a_d2_vs_1e3_WA_1_Oct_2020_VeroT_d2	1e3_WA_1dORF3a_d2	1e3_WA_1_Oct_2020_VeroT_d2
Igkv6-17	0.381059	0.715807	2	1e3_WA_1dORF3a_d2_vs_1e3_WA_1_Oct_2020_VeroT_d2	1e3_WA_1dORF3a_d2	1e3_WA_1_Oct_2020_VeroT_d2
Iho1	-2.62429	0.00142358	2	1e3_WA_1dORF3a_d2_vs_1e3_WA_1_Oct_2020_VeroT_d2	1e3_WA_1dORF3a_d2	1e3_WA_1_Oct_2020_VeroT_d2
Il12b	-1.33188	0.00355639	2	1e3_WA_1dORF3a_d2_vs_1e3_WA_1_Oct_2020_VeroT_d2	1e3_WA_1dORF3a_d2	1e3_WA_1_Oct_2020_VeroT_d2
Il1b	-2.31246	4.16832e-08	2	1e3_WA_1dORF3a_d2_vs_1e3_WA_1_Oct_2020_VeroT_d2	1e3_WA_1dORF3a_d2	1e3_WA_1_Oct_2020_VeroT_d2
Il1r2	-2.26053	3.79678e-06	2	1e3_WA_1dORF3a_d2_vs_1e3_WA_1_Oct_2020_VeroT_d2	1e3_WA_1dORF3a_d2	1e3_WA_1_Oct_2020_VeroT_d2
Il1rapl1	-5.17792	0.000288213	2	1e3_WA_1dORF3a_d2_vs_1e3_WA_1_Oct_2020_VeroT_d2	1e3_WA_1dORF3a_d2	1e3_WA_1_Oct_2020_VeroT_d2
Il23r	-2.25838	0.00918225	2	1e3_WA_1dORF3a_d2_vs_1e3_WA_1_Oct_2020_VeroT_d2	1e3_WA_1dORF3a_d2	1e3_WA_1_Oct_2020_VeroT_d2
Il31ra	-2.03628	0.00395373	2	1e3_WA_1dORF3a_d2_vs_1e3_WA_1_Oct_2020_VeroT_d2	1e3_WA_1dORF3a_d2	1e3_WA_1_Oct_2020_VeroT_d2
Il36g	-2.59834	3.53643e-06	2	1e3_WA_1dORF3a_d2_vs_1e3_WA_1_Oct_2020_VeroT_d2	1e3_WA_1dORF3a_d2	1e3_WA_1_Oct_2020_VeroT_d2
Il6	-2.48324	0.000229614	2	1e3_WA_1dORF3a_d2_vs_1e3_WA_1_Oct_2020_VeroT_d2	1e3_WA_1dORF3a_d2	1e3_WA_1_Oct_2020_VeroT_d2
Iqcd	2.07461	4.71943e-05	2	1e3_WA_1dORF3a_d2_vs_1e3_WA_1_Oct_2020_VeroT_d2	1e3_WA_1dORF3a_d2	1e3_WA_1_Oct_2020_VeroT_d2
Jakmip2	-4.98731	0.000936773	2	1e3_WA_1dORF3a_d2_vs_1e3_WA_1_Oct_2020_VeroT_d2	1e3_WA_1dORF3a_d2	1e3_WA_1_Oct_2020_VeroT_d2
Jdp2	1.99181	1.23813e-14	2	1e3_WA_1dORF3a_d2_vs_1e3_WA_1_Oct_2020_VeroT_d2	1e3_WA_1dORF3a_d2	1e3_WA_1_Oct_2020_VeroT_d2
Josd1-ps	-2.23379	0.00670471	2	1e3_WA_1dORF3a_d2_vs_1e3_WA_1_Oct_2020_VeroT_d2	1e3_WA_1dORF3a_d2	1e3_WA_1_Oct_2020_VeroT_d2
Kcnc4	3.20882	0.000365679	2	1e3_WA_1dORF3a_d2_vs_1e3_WA_1_Oct_2020_VeroT_d2	1e3_WA_1dORF3a_d2	1e3_WA_1_Oct_2020_VeroT_d2
Kcnip2	0.787382	0.16833	2	1e3_WA_1dORF3a_d2_vs_1e3_WA_1_Oct_2020_VeroT_d2	1e3_WA_1dORF3a_d2	1e3_WA_1_Oct_2020_VeroT_d2
Kcnj11	2.97998	3.5472e-05	2	1e3_WA_1dORF3a_d2_vs_1e3_WA_1_Oct_2020_VeroT_d2	1e3_WA_1dORF3a_d2	1e3_WA_1_Oct_2020_VeroT_d2
Kcnj5	3.28318	0.00231709	2	1e3_WA_1dORF3a_d2_vs_1e3_WA_1_Oct_2020_VeroT_d2	1e3_WA_1dORF3a_d2	1e3_WA_1_Oct_2020_VeroT_d2
Kcnk10	-3.20248	0.00319753	2	1e3_WA_1dORF3a_d2_vs_1e3_WA_1_Oct_2020_VeroT_d2	1e3_WA_1dORF3a_d2	1e3_WA_1_Oct_2020_VeroT_d2
Kcnq2	-2.58172	0.00962992	2	1e3_WA_1dORF3a_d2_vs_1e3_WA_1_Oct_2020_VeroT_d2	1e3_WA_1dORF3a_d2	1e3_WA_1_Oct_2020_VeroT_d2
Kcnq3	-2.99549	0.00872398	2	1e3_WA_1dORF3a_d2_vs_1e3_WA_1_Oct_2020_VeroT_d2	1e3_WA_1dORF3a_d2	1e3_WA_1_Oct_2020_VeroT_d2
Kctd4	-1.79863	0.00346782	2	1e3_WA_1dORF3a_d2_vs_1e3_WA_1_Oct_2020_VeroT_d2	1e3_WA_1dORF3a_d2	1e3_WA_1_Oct_2020_VeroT_d2
Kl	-2.29077	0.00704488	2	1e3_WA_1dORF3a_d2_vs_1e3_WA_1_Oct_2020_VeroT_d2	1e3_WA_1dORF3a_d2	1e3_WA_1_Oct_2020_VeroT_d2
Klhl35	2.04559	0.000370289	2	1e3_WA_1dORF3a_d2_vs_1e3_WA_1_Oct_2020_VeroT_d2	1e3_WA_1dORF3a_d2	1e3_WA_1_Oct_2020_VeroT_d2
Klhl41	2.33283	0.00502896	2	1e3_WA_1dORF3a_d2_vs_1e3_WA_1_Oct_2020_VeroT_d2	1e3_WA_1dORF3a_d2	1e3_WA_1_Oct_2020_VeroT_d2
Klra17	-2.25547	9.30653e-05	2	1e3_WA_1dORF3a_d2_vs_1e3_WA_1_Oct_2020_VeroT_d2	1e3_WA_1dORF3a_d2	1e3_WA_1_Oct_2020_VeroT_d2
Krt12	-5.11454	0.173018	2	1e3_WA_1dORF3a_d2_vs_1e3_WA_1_Oct_2020_VeroT_d2	1e3_WA_1dORF3a_d2	1e3_WA_1_Oct_2020_VeroT_d2
Krt13	8.84979	7.8611e-08	2	1e3_WA_1dORF3a_d2_vs_1e3_WA_1_Oct_2020_VeroT_d2	1e3_WA_1dORF3a_d2	1e3_WA_1_Oct_2020_VeroT_d2
Krt4	9.04271	1.54596e-06	2	1e3_WA_1dORF3a_d2_vs_1e3_WA_1_Oct_2020_VeroT_d2	1e3_WA_1dORF3a_d2	1e3_WA_1_Oct_2020_VeroT_d2
Krt5	4.67739	0.00656102	2	1e3_WA_1dORF3a_d2_vs_1e3_WA_1_Oct_2020_VeroT_d2	1e3_WA_1dORF3a_d2	1e3_WA_1_Oct_2020_VeroT_d2
Krtap17-1	2.3063	5.17244e-05	2	1e3_WA_1dORF3a_d2_vs_1e3_WA_1_Oct_2020_VeroT_d2	1e3_WA_1dORF3a_d2	1e3_WA_1_Oct_2020_VeroT_d2
Krtdap	4.01739	0.116202	2	1e3_WA_1dORF3a_d2_vs_1e3_WA_1_Oct_2020_VeroT_d2	1e3_WA_1dORF3a_d2	1e3_WA_1_Oct_2020_VeroT_d2
L3mbtl4	-5.73711	0.000280454	2	1e3_WA_1dORF3a_d2_vs_1e3_WA_1_Oct_2020_VeroT_d2	1e3_WA_1dORF3a_d2	1e3_WA_1_Oct_2020_VeroT_d2
Lce3a	4.71899	0.396372	2	1e3_WA_1dORF3a_d2_vs_1e3_WA_1_Oct_2020_VeroT_d2	1e3_WA_1dORF3a_d2	1e3_WA_1_Oct_2020_VeroT_d2
Lctl	1.90253	0.189026	2	1e3_WA_1dORF3a_d2_vs_1e3_WA_1_Oct_2020_VeroT_d2	1e3_WA_1dORF3a_d2	1e3_WA_1_Oct_2020_VeroT_d2
Ldb3	2.00028	0.0034692	2	1e3_WA_1dORF3a_d2_vs_1e3_WA_1_Oct_2020_VeroT_d2	1e3_WA_1dORF3a_d2	1e3_WA_1_Oct_2020_VeroT_d2
Lgals12	1.3582	0.0616036	2	1e3_WA_1dORF3a_d2_vs_1e3_WA_1_Oct_2020_VeroT_d2	1e3_WA_1dORF3a_d2	1e3_WA_1_Oct_2020_VeroT_d2
Lgals7	3.17452	0.000849268	2	1e3_WA_1dORF3a_d2_vs_1e3_WA_1_Oct_2020_VeroT_d2	1e3_WA_1dORF3a_d2	1e3_WA_1_Oct_2020_VeroT_d2
Lhx4	-5.01969	6.30521e-05	2	1e3_WA_1dORF3a_d2_vs_1e3_WA_1_Oct_2020_VeroT_d2	1e3_WA_1dORF3a_d2	1e3_WA_1_Oct_2020_VeroT_d2
Lhx9	-6.27008	0.000909743	2	1e3_WA_1dORF3a_d2_vs_1e3_WA_1_Oct_2020_VeroT_d2	1e3_WA_1dORF3a_d2	1e3_WA_1_Oct_2020_VeroT_d2
Lmod2	2.26081	0.00531332	2	1e3_WA_1dORF3a_d2_vs_1e3_WA_1_Oct_2020_VeroT_d2	1e3_WA_1dORF3a_d2	1e3_WA_1_Oct_2020_VeroT_d2
Lor	7.41347	1.38187e-07	2	1e3_WA_1dORF3a_d2_vs_1e3_WA_1_Oct_2020_VeroT_d2	1e3_WA_1dORF3a_d2	1e3_WA_1_Oct_2020_VeroT_d2
Lrp1b	-5.52362	0.000995234	2	1e3_WA_1dORF3a_d2_vs_1e3_WA_1_Oct_2020_VeroT_d2	1e3_WA_1dORF3a_d2	1e3_WA_1_Oct_2020_VeroT_d2
Lrrn2	2.16971	0.000645376	2	1e3_WA_1dORF3a_d2_vs_1e3_WA_1_Oct_2020_VeroT_d2	1e3_WA_1dORF3a_d2	1e3_WA_1_Oct_2020_VeroT_d2
Lrrtm2	-2.33833	9.61646e-06	2	1e3_WA_1dORF3a_d2_vs_1e3_WA_1_Oct_2020_VeroT_d2	1e3_WA_1dORF3a_d2	1e3_WA_1_Oct_2020_VeroT_d2
Lrrtm3	-4.00709	0.00221495	2	1e3_WA_1dORF3a_d2_vs_1e3_WA_1_Oct_2020_VeroT_d2	1e3_WA_1dORF3a_d2	1e3_WA_1_Oct_2020_VeroT_d2
Lsmem1	-3.1289	1.23813e-14	2	1e3_WA_1dORF3a_d2_vs_1e3_WA_1_Oct_2020_VeroT_d2	1e3_WA_1dORF3a_d2	1e3_WA_1_Oct_2020_VeroT_d2
Ltc4s	2.218	1.72726e-05	2	1e3_WA_1dORF3a_d2_vs_1e3_WA_1_Oct_2020_VeroT_d2	1e3_WA_1dORF3a_d2	1e3_WA_1_Oct_2020_VeroT_d2
Lum	1.03246	0.0581957	2	1e3_WA_1dORF3a_d2_vs_1e3_WA_1_Oct_2020_VeroT_d2	1e3_WA_1dORF3a_d2	1e3_WA_1_Oct_2020_VeroT_d2
Ly6g	-2.51025	0.00053055	2	1e3_WA_1dORF3a_d2_vs_1e3_WA_1_Oct_2020_VeroT_d2	1e3_WA_1dORF3a_d2	1e3_WA_1_Oct_2020_VeroT_d2
Lypd3	3.86764	0.143724	2	1e3_WA_1dORF3a_d2_vs_1e3_WA_1_Oct_2020_VeroT_d2	1e3_WA_1dORF3a_d2	1e3_WA_1_Oct_2020_VeroT_d2
Mapk8ip2	-2.19094	0.0300684	2	1e3_WA_1dORF3a_d2_vs_1e3_WA_1_Oct_2020_VeroT_d2	1e3_WA_1dORF3a_d2	1e3_WA_1_Oct_2020_VeroT_d2
Marchf10	-2.19997	0.00694936	2	1e3_WA_1dORF3a_d2_vs_1e3_WA_1_Oct_2020_VeroT_d2	1e3_WA_1dORF3a_d2	1e3_WA_1_Oct_2020_VeroT_d2
Mc5r	-2.0423	0.00101073	2	1e3_WA_1dORF3a_d2_vs_1e3_WA_1_Oct_2020_VeroT_d2	1e3_WA_1dORF3a_d2	1e3_WA_1_Oct_2020_VeroT_d2
Mccc1os	-2.91511	0.000399085	2	1e3_WA_1dORF3a_d2_vs_1e3_WA_1_Oct_2020_VeroT_d2	1e3_WA_1dORF3a_d2	1e3_WA_1_Oct_2020_VeroT_d2
Mcmdc2	-2.50158	0.0005244	2	1e3_WA_1dORF3a_d2_vs_1e3_WA_1_Oct_2020_VeroT_d2	1e3_WA_1dORF3a_d2	1e3_WA_1_Oct_2020_VeroT_d2
Mdga2	-4.16319	0.00291735	2	1e3_WA_1dORF3a_d2_vs_1e3_WA_1_Oct_2020_VeroT_d2	1e3_WA_1dORF3a_d2	1e3_WA_1_Oct_2020_VeroT_d2
Med12l	-2.12782	4.83754e-05	2	1e3_WA_1dORF3a_d2_vs_1e3_WA_1_Oct_2020_VeroT_d2	1e3_WA_1dORF3a_d2	1e3_WA_1_Oct_2020_VeroT_d2
Mettl5os	-3.12248	0.00121606	2	1e3_WA_1dORF3a_d2_vs_1e3_WA_1_Oct_2020_VeroT_d2	1e3_WA_1dORF3a_d2	1e3_WA_1_Oct_2020_VeroT_d2
Mgam	-2.50361	0.00466602	2	1e3_WA_1dORF3a_d2_vs_1e3_WA_1_Oct_2020_VeroT_d2	1e3_WA_1dORF3a_d2	1e3_WA_1_Oct_2020_VeroT_d2
Mip	-2.52333	0.00125503	2	1e3_WA_1dORF3a_d2_vs_1e3_WA_1_Oct_2020_VeroT_d2	1e3_WA_1dORF3a_d2	1e3_WA_1_Oct_2020_VeroT_d2
Mir1931	-2.56082	0.0032045	2	1e3_WA_1dORF3a_d2_vs_1e3_WA_1_Oct_2020_VeroT_d2	1e3_WA_1dORF3a_d2	1e3_WA_1_Oct_2020_VeroT_d2
Mir34b	-2.66728	0.00489519	2	1e3_WA_1dORF3a_d2_vs_1e3_WA_1_Oct_2020_VeroT_d2	1e3_WA_1dORF3a_d2	1e3_WA_1_Oct_2020_VeroT_d2
Mir7688	-2.08705	2.78216e-07	2	1e3_WA_1dORF3a_d2_vs_1e3_WA_1_Oct_2020_VeroT_d2	1e3_WA_1dORF3a_d2	1e3_WA_1_Oct_2020_VeroT_d2
Mir99ahg	-2.67808	0.000585574	2	1e3_WA_1dORF3a_d2_vs_1e3_WA_1_Oct_2020_VeroT_d2	1e3_WA_1dORF3a_d2	1e3_WA_1_Oct_2020_VeroT_d2
Mkrn2os	-0.156445	0.870461	2	1e3_WA_1dORF3a_d2_vs_1e3_WA_1_Oct_2020_VeroT_d2	1e3_WA_1dORF3a_d2	1e3_WA_1_Oct_2020_VeroT_d2
Mlxipl	1.59389	0.0546035	2	1e3_WA_1dORF3a_d2_vs_1e3_WA_1_Oct_2020_VeroT_d2	1e3_WA_1dORF3a_d2	1e3_WA_1_Oct_2020_VeroT_d2
Mmp16	-1.19193	0.0633064	2	1e3_WA_1dORF3a_d2_vs_1e3_WA_1_Oct_2020_VeroT_d2	1e3_WA_1dORF3a_d2	1e3_WA_1_Oct_2020_VeroT_d2
Mmp8	-2.29268	6.04655e-08	2	1e3_WA_1dORF3a_d2_vs_1e3_WA_1_Oct_2020_VeroT_d2	1e3_WA_1dORF3a_d2	1e3_WA_1_Oct_2020_VeroT_d2
Mpz	3.14231	0.000905675	2	1e3_WA_1dORF3a_d2_vs_1e3_WA_1_Oct_2020_VeroT_d2	1e3_WA_1dORF3a_d2	1e3_WA_1_Oct_2020_VeroT_d2
Mro	-6.36828	2.43173e-07	2	1e3_WA_1dORF3a_d2_vs_1e3_WA_1_Oct_2020_VeroT_d2	1e3_WA_1dORF3a_d2	1e3_WA_1_Oct_2020_VeroT_d2
Ms4a7	-0.515422	0.238475	2	1e3_WA_1dORF3a_d2_vs_1e3_WA_1_Oct_2020_VeroT_d2	1e3_WA_1dORF3a_d2	1e3_WA_1_Oct_2020_VeroT_d2
Mt2	-0.374699	0.657809	2	1e3_WA_1dORF3a_d2_vs_1e3_WA_1_Oct_2020_VeroT_d2	1e3_WA_1dORF3a_d2	1e3_WA_1_Oct_2020_VeroT_d2
Muc19	-3.15174	0.00287412	2	1e3_WA_1dORF3a_d2_vs_1e3_WA_1_Oct_2020_VeroT_d2	1e3_WA_1dORF3a_d2	1e3_WA_1_Oct_2020_VeroT_d2
Myadml2	2.932	0.00273776	2	1e3_WA_1dORF3a_d2_vs_1e3_WA_1_Oct_2020_VeroT_d2	1e3_WA_1dORF3a_d2	1e3_WA_1_Oct_2020_VeroT_d2
Mybpc3	3.1555	0.000362885	2	1e3_WA_1dORF3a_d2_vs_1e3_WA_1_Oct_2020_VeroT_d2	1e3_WA_1dORF3a_d2	1e3_WA_1_Oct_2020_VeroT_d2
Mybphl	2.70527	0.00207312	2	1e3_WA_1dORF3a_d2_vs_1e3_WA_1_Oct_2020_VeroT_d2	1e3_WA_1dORF3a_d2	1e3_WA_1_Oct_2020_VeroT_d2
Myh1	5.51369	0.00148868	2	1e3_WA_1dORF3a_d2_vs_1e3_WA_1_Oct_2020_VeroT_d2	1e3_WA_1dORF3a_d2	1e3_WA_1_Oct_2020_VeroT_d2
Myh11	1.38827	0.00761971	2	1e3_WA_1dORF3a_d2_vs_1e3_WA_1_Oct_2020_VeroT_d2	1e3_WA_1dORF3a_d2	1e3_WA_1_Oct_2020_VeroT_d2
Myh3	-0.484292	0.642203	2	1e3_WA_1dORF3a_d2_vs_1e3_WA_1_Oct_2020_VeroT_d2	1e3_WA_1dORF3a_d2	1e3_WA_1_Oct_2020_VeroT_d2
Myh4	4.37071	0.0960566	2	1e3_WA_1dORF3a_d2_vs_1e3_WA_1_Oct_2020_VeroT_d2	1e3_WA_1dORF3a_d2	1e3_WA_1_Oct_2020_VeroT_d2
Myh6	3.45702	0.00210367	2	1e3_WA_1dORF3a_d2_vs_1e3_WA_1_Oct_2020_VeroT_d2	1e3_WA_1dORF3a_d2	1e3_WA_1_Oct_2020_VeroT_d2
Myh8	5.77319	0.00274072	2	1e3_WA_1dORF3a_d2_vs_1e3_WA_1_Oct_2020_VeroT_d2	1e3_WA_1dORF3a_d2	1e3_WA_1_Oct_2020_VeroT_d2
Myl3	4.27361	8.12708e-05	2	1e3_WA_1dORF3a_d2_vs_1e3_WA_1_Oct_2020_VeroT_d2	1e3_WA_1dORF3a_d2	1e3_WA_1_Oct_2020_VeroT_d2
Myl4	2.54464	0.00346429	2	1e3_WA_1dORF3a_d2_vs_1e3_WA_1_Oct_2020_VeroT_d2	1e3_WA_1dORF3a_d2	1e3_WA_1_Oct_2020_VeroT_d2
Myl7	2.58476	0.00346782	2	1e3_WA_1dORF3a_d2_vs_1e3_WA_1_Oct_2020_VeroT_d2	1e3_WA_1dORF3a_d2	1e3_WA_1_Oct_2020_VeroT_d2
Mylk2	2.28096	0.00470478	2	1e3_WA_1dORF3a_d2_vs_1e3_WA_1_Oct_2020_VeroT_d2	1e3_WA_1dORF3a_d2	1e3_WA_1_Oct_2020_VeroT_d2
Mylpf	3.105	6.06335e-05	2	1e3_WA_1dORF3a_d2_vs_1e3_WA_1_Oct_2020_VeroT_d2	1e3_WA_1dORF3a_d2	1e3_WA_1_Oct_2020_VeroT_d2
Myo18b	2.93276	0.000524394	2	1e3_WA_1dORF3a_d2_vs_1e3_WA_1_Oct_2020_VeroT_d2	1e3_WA_1dORF3a_d2	1e3_WA_1_Oct_2020_VeroT_d2
Myo3a	-7.59349	0.000333357	2	1e3_WA_1dORF3a_d2_vs_1e3_WA_1_Oct_2020_VeroT_d2	1e3_WA_1dORF3a_d2	1e3_WA_1_Oct_2020_VeroT_d2
Myoc	3.44325	0.00516314	2	1e3_WA_1dORF3a_d2_vs_1e3_WA_1_Oct_2020_VeroT_d2	1e3_WA_1dORF3a_d2	1e3_WA_1_Oct_2020_VeroT_d2
Myom2	2.85892	0.00222751	2	1e3_WA_1dORF3a_d2_vs_1e3_WA_1_Oct_2020_VeroT_d2	1e3_WA_1dORF3a_d2	1e3_WA_1_Oct_2020_VeroT_d2
Nat8l	1.73691	0.00335617	2	1e3_WA_1dORF3a_d2_vs_1e3_WA_1_Oct_2020_VeroT_d2	1e3_WA_1dORF3a_d2	1e3_WA_1_Oct_2020_VeroT_d2
Ncam2	-4.36158	0.0012428	2	1e3_WA_1dORF3a_d2_vs_1e3_WA_1_Oct_2020_VeroT_d2	1e3_WA_1dORF3a_d2	1e3_WA_1_Oct_2020_VeroT_d2
Ndrg4	2.09575	0.000252447	2	1e3_WA_1dORF3a_d2_vs_1e3_WA_1_Oct_2020_VeroT_d2	1e3_WA_1dORF3a_d2	1e3_WA_1_Oct_2020_VeroT_d2
Ndufa12-ps	-2.17494	0.000114961	2	1e3_WA_1dORF3a_d2_vs_1e3_WA_1_Oct_2020_VeroT_d2	1e3_WA_1dORF3a_d2	1e3_WA_1_Oct_2020_VeroT_d2
Ngf	2.70653	0.00850868	2	1e3_WA_1dORF3a_d2_vs_1e3_WA_1_Oct_2020_VeroT_d2	1e3_WA_1dORF3a_d2	1e3_WA_1_Oct_2020_VeroT_d2
Ngfr	2.07052	0.00121548	2	1e3_WA_1dORF3a_d2_vs_1e3_WA_1_Oct_2020_VeroT_d2	1e3_WA_1dORF3a_d2	1e3_WA_1_Oct_2020_VeroT_d2
Ngp	-2.65449	0.00273676	2	1e3_WA_1dORF3a_d2_vs_1e3_WA_1_Oct_2020_VeroT_d2	1e3_WA_1dORF3a_d2	1e3_WA_1_Oct_2020_VeroT_d2
Nlrp12	-2.37405	0.000902332	2	1e3_WA_1dORF3a_d2_vs_1e3_WA_1_Oct_2020_VeroT_d2	1e3_WA_1dORF3a_d2	1e3_WA_1_Oct_2020_VeroT_d2
Nog	2.39912	0.000102121	2	1e3_WA_1dORF3a_d2_vs_1e3_WA_1_Oct_2020_VeroT_d2	1e3_WA_1dORF3a_d2	1e3_WA_1_Oct_2020_VeroT_d2
Npas3	-2.67343	0.00719358	2	1e3_WA_1dORF3a_d2_vs_1e3_WA_1_Oct_2020_VeroT_d2	1e3_WA_1dORF3a_d2	1e3_WA_1_Oct_2020_VeroT_d2
Nppa	5.1192	0.00170641	2	1e3_WA_1dORF3a_d2_vs_1e3_WA_1_Oct_2020_VeroT_d2	1e3_WA_1dORF3a_d2	1e3_WA_1_Oct_2020_VeroT_d2
Nptx2	1.20672	0.20938	2	1e3_WA_1dORF3a_d2_vs_1e3_WA_1_Oct_2020_VeroT_d2	1e3_WA_1dORF3a_d2	1e3_WA_1_Oct_2020_VeroT_d2
Nrap	2.22224	0.0065807	2	1e3_WA_1dORF3a_d2_vs_1e3_WA_1_Oct_2020_VeroT_d2	1e3_WA_1dORF3a_d2	1e3_WA_1_Oct_2020_VeroT_d2
Nrip3	0.583031	0.353545	2	1e3_WA_1dORF3a_d2_vs_1e3_WA_1_Oct_2020_VeroT_d2	1e3_WA_1dORF3a_d2	1e3_WA_1_Oct_2020_VeroT_d2
Nrtn	2.47226	3.44971e-07	2	1e3_WA_1dORF3a_d2_vs_1e3_WA_1_Oct_2020_VeroT_d2	1e3_WA_1dORF3a_d2	1e3_WA_1_Oct_2020_VeroT_d2
Nrxn3	-2.91583	0.000865571	2	1e3_WA_1dORF3a_d2_vs_1e3_WA_1_Oct_2020_VeroT_d2	1e3_WA_1dORF3a_d2	1e3_WA_1_Oct_2020_VeroT_d2
Ntsr2	3.43473	0.000788803	2	1e3_WA_1dORF3a_d2_vs_1e3_WA_1_Oct_2020_VeroT_d2	1e3_WA_1dORF3a_d2	1e3_WA_1_Oct_2020_VeroT_d2
Obscn	2.87726	0.000298474	2	1e3_WA_1dORF3a_d2_vs_1e3_WA_1_Oct_2020_VeroT_d2	1e3_WA_1dORF3a_d2	1e3_WA_1_Oct_2020_VeroT_d2
Olfr1259	-2.79276	0.00691612	2	1e3_WA_1dORF3a_d2_vs_1e3_WA_1_Oct_2020_VeroT_d2	1e3_WA_1dORF3a_d2	1e3_WA_1_Oct_2020_VeroT_d2
Olfr1369-ps1	-5.06718	0.000263432	2	1e3_WA_1dORF3a_d2_vs_1e3_WA_1_Oct_2020_VeroT_d2	1e3_WA_1dORF3a_d2	1e3_WA_1_Oct_2020_VeroT_d2
Olfr1489	-7.96128	0.00100695	2	1e3_WA_1dORF3a_d2_vs_1e3_WA_1_Oct_2020_VeroT_d2	1e3_WA_1dORF3a_d2	1e3_WA_1_Oct_2020_VeroT_d2
Olfr755-ps1	-2.0185	3.00457e-05	2	1e3_WA_1dORF3a_d2_vs_1e3_WA_1_Oct_2020_VeroT_d2	1e3_WA_1dORF3a_d2	1e3_WA_1_Oct_2020_VeroT_d2
Olfr921	-2.85482	0.00184896	2	1e3_WA_1dORF3a_d2_vs_1e3_WA_1_Oct_2020_VeroT_d2	1e3_WA_1dORF3a_d2	1e3_WA_1_Oct_2020_VeroT_d2
Omg	-2.55197	0.00123181	2	1e3_WA_1dORF3a_d2_vs_1e3_WA_1_Oct_2020_VeroT_d2	1e3_WA_1dORF3a_d2	1e3_WA_1_Oct_2020_VeroT_d2
Onecut2	-5.14705	0.00224687	2	1e3_WA_1dORF3a_d2_vs_1e3_WA_1_Oct_2020_VeroT_d2	1e3_WA_1dORF3a_d2	1e3_WA_1_Oct_2020_VeroT_d2
Otogl	-4.50312	0.000788835	2	1e3_WA_1dORF3a_d2_vs_1e3_WA_1_Oct_2020_VeroT_d2	1e3_WA_1dORF3a_d2	1e3_WA_1_Oct_2020_VeroT_d2
Oxtr	2.91605	0.0783137	2	1e3_WA_1dORF3a_d2_vs_1e3_WA_1_Oct_2020_VeroT_d2	1e3_WA_1dORF3a_d2	1e3_WA_1_Oct_2020_VeroT_d2
Panx2	3.31471	0.00030777	2	1e3_WA_1dORF3a_d2_vs_1e3_WA_1_Oct_2020_VeroT_d2	1e3_WA_1dORF3a_d2	1e3_WA_1_Oct_2020_VeroT_d2
Pax6	-3.36123	0.000395015	2	1e3_WA_1dORF3a_d2_vs_1e3_WA_1_Oct_2020_VeroT_d2	1e3_WA_1dORF3a_d2	1e3_WA_1_Oct_2020_VeroT_d2
Pbp2	0.621567	0.484075	2	1e3_WA_1dORF3a_d2_vs_1e3_WA_1_Oct_2020_VeroT_d2	1e3_WA_1dORF3a_d2	1e3_WA_1_Oct_2020_VeroT_d2
Pcdh10	-3.34227	0.00111721	2	1e3_WA_1dORF3a_d2_vs_1e3_WA_1_Oct_2020_VeroT_d2	1e3_WA_1dORF3a_d2	1e3_WA_1_Oct_2020_VeroT_d2
Pdk4	1.61454	0.00488362	2	1e3_WA_1dORF3a_d2_vs_1e3_WA_1_Oct_2020_VeroT_d2	1e3_WA_1dORF3a_d2	1e3_WA_1_Oct_2020_VeroT_d2
Pdzrn4	0.360678	0.762957	2	1e3_WA_1dORF3a_d2_vs_1e3_WA_1_Oct_2020_VeroT_d2	1e3_WA_1dORF3a_d2	1e3_WA_1_Oct_2020_VeroT_d2
Peak1os	-1.45888	0.0461837	2	1e3_WA_1dORF3a_d2_vs_1e3_WA_1_Oct_2020_VeroT_d2	1e3_WA_1dORF3a_d2	1e3_WA_1_Oct_2020_VeroT_d2
Penk	1.35676	0.00763923	2	1e3_WA_1dORF3a_d2_vs_1e3_WA_1_Oct_2020_VeroT_d2	1e3_WA_1dORF3a_d2	1e3_WA_1_Oct_2020_VeroT_d2
Pgam2	2.74819	1.7099e-05	2	1e3_WA_1dORF3a_d2_vs_1e3_WA_1_Oct_2020_VeroT_d2	1e3_WA_1dORF3a_d2	1e3_WA_1_Oct_2020_VeroT_d2
Pik3c2g	-2.28558	0.000762532	2	1e3_WA_1dORF3a_d2_vs_1e3_WA_1_Oct_2020_VeroT_d2	1e3_WA_1dORF3a_d2	1e3_WA_1_Oct_2020_VeroT_d2
Pitx1	3.93743	0.00139321	2	1e3_WA_1dORF3a_d2_vs_1e3_WA_1_Oct_2020_VeroT_d2	1e3_WA_1dORF3a_d2	1e3_WA_1_Oct_2020_VeroT_d2
Pkhd1	-4.73672	9.7002e-07	2	1e3_WA_1dORF3a_d2_vs_1e3_WA_1_Oct_2020_VeroT_d2	1e3_WA_1dORF3a_d2	1e3_WA_1_Oct_2020_VeroT_d2
Pla2g5	2.36692	0.00876571	2	1e3_WA_1dORF3a_d2_vs_1e3_WA_1_Oct_2020_VeroT_d2	1e3_WA_1dORF3a_d2	1e3_WA_1_Oct_2020_VeroT_d2
Plag1	-2.21763	0.00708148	2	1e3_WA_1dORF3a_d2_vs_1e3_WA_1_Oct_2020_VeroT_d2	1e3_WA_1dORF3a_d2	1e3_WA_1_Oct_2020_VeroT_d2
Plin1	2.30237	0.0516782	2	1e3_WA_1dORF3a_d2_vs_1e3_WA_1_Oct_2020_VeroT_d2	1e3_WA_1dORF3a_d2	1e3_WA_1_Oct_2020_VeroT_d2
Plin4	2.59088	0.00563226	2	1e3_WA_1dORF3a_d2_vs_1e3_WA_1_Oct_2020_VeroT_d2	1e3_WA_1dORF3a_d2	1e3_WA_1_Oct_2020_VeroT_d2
Plk5	2.20094	0.0007105	2	1e3_WA_1dORF3a_d2_vs_1e3_WA_1_Oct_2020_VeroT_d2	1e3_WA_1dORF3a_d2	1e3_WA_1_Oct_2020_VeroT_d2
Pnpla3	1.99369	0.0351013	2	1e3_WA_1dORF3a_d2_vs_1e3_WA_1_Oct_2020_VeroT_d2	1e3_WA_1dORF3a_d2	1e3_WA_1_Oct_2020_VeroT_d2
Pou1f1	-3.42291	1.34983e-05	2	1e3_WA_1dORF3a_d2_vs_1e3_WA_1_Oct_2020_VeroT_d2	1e3_WA_1dORF3a_d2	1e3_WA_1_Oct_2020_VeroT_d2
Pou3f3	-4.03055	0.00213379	2	1e3_WA_1dORF3a_d2_vs_1e3_WA_1_Oct_2020_VeroT_d2	1e3_WA_1dORF3a_d2	1e3_WA_1_Oct_2020_VeroT_d2
Pou6f2	-4.8992	0.00663912	2	1e3_WA_1dORF3a_d2_vs_1e3_WA_1_Oct_2020_VeroT_d2	1e3_WA_1dORF3a_d2	1e3_WA_1_Oct_2020_VeroT_d2
Ppp1r13l	1.7696	1.82775e-10	2	1e3_WA_1dORF3a_d2_vs_1e3_WA_1_Oct_2020_VeroT_d2	1e3_WA_1dORF3a_d2	1e3_WA_1_Oct_2020_VeroT_d2
Ptgds	4.26446	0.00097279	2	1e3_WA_1dORF3a_d2_vs_1e3_WA_1_Oct_2020_VeroT_d2	1e3_WA_1dORF3a_d2	1e3_WA_1_Oct_2020_VeroT_d2
Ptx3	-3.05738	1.29884e-09	2	1e3_WA_1dORF3a_d2_vs_1e3_WA_1_Oct_2020_VeroT_d2	1e3_WA_1dORF3a_d2	1e3_WA_1_Oct_2020_VeroT_d2
Radx	-2.25736	0.000301431	2	1e3_WA_1dORF3a_d2_vs_1e3_WA_1_Oct_2020_VeroT_d2	1e3_WA_1dORF3a_d2	1e3_WA_1_Oct_2020_VeroT_d2
Rapgef4os1	-2.80708	2.36074e-05	2	1e3_WA_1dORF3a_d2_vs_1e3_WA_1_Oct_2020_VeroT_d2	1e3_WA_1dORF3a_d2	1e3_WA_1_Oct_2020_VeroT_d2
Rbm20	1.46287	0.0123658	2	1e3_WA_1dORF3a_d2_vs_1e3_WA_1_Oct_2020_VeroT_d2	1e3_WA_1dORF3a_d2	1e3_WA_1_Oct_2020_VeroT_d2
Rdh16	-6.06051	0.00199024	2	1e3_WA_1dORF3a_d2_vs_1e3_WA_1_Oct_2020_VeroT_d2	1e3_WA_1dORF3a_d2	1e3_WA_1_Oct_2020_VeroT_d2
Reln	0.483006	0.454759	2	1e3_WA_1dORF3a_d2_vs_1e3_WA_1_Oct_2020_VeroT_d2	1e3_WA_1dORF3a_d2	1e3_WA_1_Oct_2020_VeroT_d2
Retn	1.45162	0.208915	2	1e3_WA_1dORF3a_d2_vs_1e3_WA_1_Oct_2020_VeroT_d2	1e3_WA_1dORF3a_d2	1e3_WA_1_Oct_2020_VeroT_d2
Retnlg	-2.22793	1.26108e-06	2	1e3_WA_1dORF3a_d2_vs_1e3_WA_1_Oct_2020_VeroT_d2	1e3_WA_1dORF3a_d2	1e3_WA_1_Oct_2020_VeroT_d2
Rhcg	-3.26827	0.000290001	2	1e3_WA_1dORF3a_d2_vs_1e3_WA_1_Oct_2020_VeroT_d2	1e3_WA_1dORF3a_d2	1e3_WA_1_Oct_2020_VeroT_d2
Rhox8	-3.51949	0.00231709	2	1e3_WA_1dORF3a_d2_vs_1e3_WA_1_Oct_2020_VeroT_d2	1e3_WA_1dORF3a_d2	1e3_WA_1_Oct_2020_VeroT_d2
Rnf112	2.63676	0.00140663	2	1e3_WA_1dORF3a_d2_vs_1e3_WA_1_Oct_2020_VeroT_d2	1e3_WA_1dORF3a_d2	1e3_WA_1_Oct_2020_VeroT_d2
Rnf17	-2.37486	0.00369095	2	1e3_WA_1dORF3a_d2_vs_1e3_WA_1_Oct_2020_VeroT_d2	1e3_WA_1dORF3a_d2	1e3_WA_1_Oct_2020_VeroT_d2
Rnf225	1.33439	0.00614354	2	1e3_WA_1dORF3a_d2_vs_1e3_WA_1_Oct_2020_VeroT_d2	1e3_WA_1dORF3a_d2	1e3_WA_1_Oct_2020_VeroT_d2
Rorb	-3.6985	0.000514321	2	1e3_WA_1dORF3a_d2_vs_1e3_WA_1_Oct_2020_VeroT_d2	1e3_WA_1dORF3a_d2	1e3_WA_1_Oct_2020_VeroT_d2
Rph3a	-2.7805	0.00419783	2	1e3_WA_1dORF3a_d2_vs_1e3_WA_1_Oct_2020_VeroT_d2	1e3_WA_1dORF3a_d2	1e3_WA_1_Oct_2020_VeroT_d2
Rpl21-ps6	-2.70886	0.00438465	2	1e3_WA_1dORF3a_d2_vs_1e3_WA_1_Oct_2020_VeroT_d2	1e3_WA_1dORF3a_d2	1e3_WA_1_Oct_2020_VeroT_d2
Rtn4r	2.21117	0.00735677	2	1e3_WA_1dORF3a_d2_vs_1e3_WA_1_Oct_2020_VeroT_d2	1e3_WA_1dORF3a_d2	1e3_WA_1_Oct_2020_VeroT_d2
S100a7a	1.51158	0.021087	2	1e3_WA_1dORF3a_d2_vs_1e3_WA_1_Oct_2020_VeroT_d2	1e3_WA_1dORF3a_d2	1e3_WA_1_Oct_2020_VeroT_d2
S100a8	-2.79523	1.67197e-06	2	1e3_WA_1dORF3a_d2_vs_1e3_WA_1_Oct_2020_VeroT_d2	1e3_WA_1dORF3a_d2	1e3_WA_1_Oct_2020_VeroT_d2
S100a9	-2.58377	6.49443e-06	2	1e3_WA_1dORF3a_d2_vs_1e3_WA_1_Oct_2020_VeroT_d2	1e3_WA_1dORF3a_d2	1e3_WA_1_Oct_2020_VeroT_d2
Saa1	-2.44623	0.000943096	2	1e3_WA_1dORF3a_d2_vs_1e3_WA_1_Oct_2020_VeroT_d2	1e3_WA_1dORF3a_d2	1e3_WA_1_Oct_2020_VeroT_d2
Saa3	-2.69289	8.09138e-07	2	1e3_WA_1dORF3a_d2_vs_1e3_WA_1_Oct_2020_VeroT_d2	1e3_WA_1dORF3a_d2	1e3_WA_1_Oct_2020_VeroT_d2
Saa4	-2.93549	0.00838019	2	1e3_WA_1dORF3a_d2_vs_1e3_WA_1_Oct_2020_VeroT_d2	1e3_WA_1dORF3a_d2	1e3_WA_1_Oct_2020_VeroT_d2
Sbk2	4.27679	4.87175e-05	2	1e3_WA_1dORF3a_d2_vs_1e3_WA_1_Oct_2020_VeroT_d2	1e3_WA_1dORF3a_d2	1e3_WA_1_Oct_2020_VeroT_d2
Sbk3	2.34473	0.000506191	2	1e3_WA_1dORF3a_d2_vs_1e3_WA_1_Oct_2020_VeroT_d2	1e3_WA_1dORF3a_d2	1e3_WA_1_Oct_2020_VeroT_d2
Sbspon	1.39981	0.113857	2	1e3_WA_1dORF3a_d2_vs_1e3_WA_1_Oct_2020_VeroT_d2	1e3_WA_1dORF3a_d2	1e3_WA_1_Oct_2020_VeroT_d2
Scart1	-2.24138	3.38625e-06	2	1e3_WA_1dORF3a_d2_vs_1e3_WA_1_Oct_2020_VeroT_d2	1e3_WA_1dORF3a_d2	1e3_WA_1_Oct_2020_VeroT_d2
Scn4b	2.38177	0.00183546	2	1e3_WA_1dORF3a_d2_vs_1e3_WA_1_Oct_2020_VeroT_d2	1e3_WA_1dORF3a_d2	1e3_WA_1_Oct_2020_VeroT_d2
Scn8a	-2.30466	0.00308576	2	1e3_WA_1dORF3a_d2_vs_1e3_WA_1_Oct_2020_VeroT_d2	1e3_WA_1dORF3a_d2	1e3_WA_1_Oct_2020_VeroT_d2
Scn9a	-5.42656	0.0014516	2	1e3_WA_1dORF3a_d2_vs_1e3_WA_1_Oct_2020_VeroT_d2	1e3_WA_1dORF3a_d2	1e3_WA_1_Oct_2020_VeroT_d2
Semp2l1	-6.06675	0.000319684	2	1e3_WA_1dORF3a_d2_vs_1e3_WA_1_Oct_2020_VeroT_d2	1e3_WA_1dORF3a_d2	1e3_WA_1_Oct_2020_VeroT_d2
Serpinb2	-2.19694	0.00439941	2	1e3_WA_1dORF3a_d2_vs_1e3_WA_1_Oct_2020_VeroT_d2	1e3_WA_1dORF3a_d2	1e3_WA_1_Oct_2020_VeroT_d2
Sfrp4	1.63319	0.0537439	2	1e3_WA_1dORF3a_d2_vs_1e3_WA_1_Oct_2020_VeroT_d2	1e3_WA_1dORF3a_d2	1e3_WA_1_Oct_2020_VeroT_d2
Sfrp5	3.26483	0.00701834	2	1e3_WA_1dORF3a_d2_vs_1e3_WA_1_Oct_2020_VeroT_d2	1e3_WA_1dORF3a_d2	1e3_WA_1_Oct_2020_VeroT_d2
Sgcg	2.21099	0.000879814	2	1e3_WA_1dORF3a_d2_vs_1e3_WA_1_Oct_2020_VeroT_d2	1e3_WA_1dORF3a_d2	1e3_WA_1_Oct_2020_VeroT_d2
Slc12a8	0.659185	0.349071	2	1e3_WA_1dORF3a_d2_vs_1e3_WA_1_Oct_2020_VeroT_d2	1e3_WA_1dORF3a_d2	1e3_WA_1_Oct_2020_VeroT_d2
Slc16a14	-3.9734	0.000583773	2	1e3_WA_1dORF3a_d2_vs_1e3_WA_1_Oct_2020_VeroT_d2	1e3_WA_1dORF3a_d2	1e3_WA_1_Oct_2020_VeroT_d2
Slc17a7	3.58339	0.000510355	2	1e3_WA_1dORF3a_d2_vs_1e3_WA_1_Oct_2020_VeroT_d2	1e3_WA_1dORF3a_d2	1e3_WA_1_Oct_2020_VeroT_d2
Slc24a2	-0.383193	0.69334	2	1e3_WA_1dORF3a_d2_vs_1e3_WA_1_Oct_2020_VeroT_d2	1e3_WA_1dORF3a_d2	1e3_WA_1_Oct_2020_VeroT_d2
Slc2a4	2.14661	0.0140967	2	1e3_WA_1dORF3a_d2_vs_1e3_WA_1_Oct_2020_VeroT_d2	1e3_WA_1dORF3a_d2	1e3_WA_1_Oct_2020_VeroT_d2
Slc4a10	-2.12447	0.00237856	2	1e3_WA_1dORF3a_d2_vs_1e3_WA_1_Oct_2020_VeroT_d2	1e3_WA_1dORF3a_d2	1e3_WA_1_Oct_2020_VeroT_d2
Slc6a17	0.700443	0.263731	2	1e3_WA_1dORF3a_d2_vs_1e3_WA_1_Oct_2020_VeroT_d2	1e3_WA_1dORF3a_d2	1e3_WA_1_Oct_2020_VeroT_d2
Slc6a19	0.912511	0.194836	2	1e3_WA_1dORF3a_d2_vs_1e3_WA_1_Oct_2020_VeroT_d2	1e3_WA_1dORF3a_d2	1e3_WA_1_Oct_2020_VeroT_d2
Slc7a11	-2.02657	5.30273e-05	2	1e3_WA_1dORF3a_d2_vs_1e3_WA_1_Oct_2020_VeroT_d2	1e3_WA_1dORF3a_d2	1e3_WA_1_Oct_2020_VeroT_d2
Smyd1	1.43864	0.0229203	2	1e3_WA_1dORF3a_d2_vs_1e3_WA_1_Oct_2020_VeroT_d2	1e3_WA_1dORF3a_d2	1e3_WA_1_Oct_2020_VeroT_d2
Sncg	2.51292	5.05685e-06	2	1e3_WA_1dORF3a_d2_vs_1e3_WA_1_Oct_2020_VeroT_d2	1e3_WA_1dORF3a_d2	1e3_WA_1_Oct_2020_VeroT_d2
Sox10	3.59609	0.00035532	2	1e3_WA_1dORF3a_d2_vs_1e3_WA_1_Oct_2020_VeroT_d2	1e3_WA_1dORF3a_d2	1e3_WA_1_Oct_2020_VeroT_d2
Sox2ot	-2.20297	0.00269899	2	1e3_WA_1dORF3a_d2_vs_1e3_WA_1_Oct_2020_VeroT_d2	1e3_WA_1dORF3a_d2	1e3_WA_1_Oct_2020_VeroT_d2
Spata48	-2.38282	0.00851699	2	1e3_WA_1dORF3a_d2_vs_1e3_WA_1_Oct_2020_VeroT_d2	1e3_WA_1dORF3a_d2	1e3_WA_1_Oct_2020_VeroT_d2
Spo11	2.02827	0.00314127	2	1e3_WA_1dORF3a_d2_vs_1e3_WA_1_Oct_2020_VeroT_d2	1e3_WA_1dORF3a_d2	1e3_WA_1_Oct_2020_VeroT_d2
Srl	2.34976	0.00763109	2	1e3_WA_1dORF3a_d2_vs_1e3_WA_1_Oct_2020_VeroT_d2	1e3_WA_1dORF3a_d2	1e3_WA_1_Oct_2020_VeroT_d2
Srrm4	-2.59736	0.00934382	2	1e3_WA_1dORF3a_d2_vs_1e3_WA_1_Oct_2020_VeroT_d2	1e3_WA_1dORF3a_d2	1e3_WA_1_Oct_2020_VeroT_d2
Stfa2l1	-3.00805	6.37677e-06	2	1e3_WA_1dORF3a_d2_vs_1e3_WA_1_Oct_2020_VeroT_d2	1e3_WA_1dORF3a_d2	1e3_WA_1_Oct_2020_VeroT_d2
Stxbp5l	-7.22711	2.98467e-05	2	1e3_WA_1dORF3a_d2_vs_1e3_WA_1_Oct_2020_VeroT_d2	1e3_WA_1dORF3a_d2	1e3_WA_1_Oct_2020_VeroT_d2
Sult4a1	1.62417	0.058358	2	1e3_WA_1dORF3a_d2_vs_1e3_WA_1_Oct_2020_VeroT_d2	1e3_WA_1dORF3a_d2	1e3_WA_1_Oct_2020_VeroT_d2
Sycp1	-1.64962	0.00481686	2	1e3_WA_1dORF3a_d2_vs_1e3_WA_1_Oct_2020_VeroT_d2	1e3_WA_1dORF3a_d2	1e3_WA_1_Oct_2020_VeroT_d2
Syt2	-2.21358	0.00251409	2	1e3_WA_1dORF3a_d2_vs_1e3_WA_1_Oct_2020_VeroT_d2	1e3_WA_1dORF3a_d2	1e3_WA_1_Oct_2020_VeroT_d2
Tafa2	-4.61809	0.00115512	2	1e3_WA_1dORF3a_d2_vs_1e3_WA_1_Oct_2020_VeroT_d2	1e3_WA_1dORF3a_d2	1e3_WA_1_Oct_2020_VeroT_d2
Tafa5	2.78608	5.32476e-06	2	1e3_WA_1dORF3a_d2_vs_1e3_WA_1_Oct_2020_VeroT_d2	1e3_WA_1dORF3a_d2	1e3_WA_1_Oct_2020_VeroT_d2
Tarm1	-3.01909	4.55975e-10	2	1e3_WA_1dORF3a_d2_vs_1e3_WA_1_Oct_2020_VeroT_d2	1e3_WA_1dORF3a_d2	1e3_WA_1_Oct_2020_VeroT_d2
Tcap	3.47733	1.38791e-05	2	1e3_WA_1dORF3a_d2_vs_1e3_WA_1_Oct_2020_VeroT_d2	1e3_WA_1dORF3a_d2	1e3_WA_1_Oct_2020_VeroT_d2
Tcfl5	-3.79424	5.70969e-06	2	1e3_WA_1dORF3a_d2_vs_1e3_WA_1_Oct_2020_VeroT_d2	1e3_WA_1dORF3a_d2	1e3_WA_1_Oct_2020_VeroT_d2
Tenm1	-5.66414	0.00189018	2	1e3_WA_1dORF3a_d2_vs_1e3_WA_1_Oct_2020_VeroT_d2	1e3_WA_1dORF3a_d2	1e3_WA_1_Oct_2020_VeroT_d2
Tent5b	1.48456	9.46235e-06	2	1e3_WA_1dORF3a_d2_vs_1e3_WA_1_Oct_2020_VeroT_d2	1e3_WA_1dORF3a_d2	1e3_WA_1_Oct_2020_VeroT_d2
Terb1	-2.28118	0.00139194	2	1e3_WA_1dORF3a_d2_vs_1e3_WA_1_Oct_2020_VeroT_d2	1e3_WA_1dORF3a_d2	1e3_WA_1_Oct_2020_VeroT_d2
Thbs4	1.18535	0.118353	2	1e3_WA_1dORF3a_d2_vs_1e3_WA_1_Oct_2020_VeroT_d2	1e3_WA_1dORF3a_d2	1e3_WA_1_Oct_2020_VeroT_d2
Thrsp	1.66855	0.0869255	2	1e3_WA_1dORF3a_d2_vs_1e3_WA_1_Oct_2020_VeroT_d2	1e3_WA_1dORF3a_d2	1e3_WA_1_Oct_2020_VeroT_d2
Thsd7b	-2.61823	0.00464053	2	1e3_WA_1dORF3a_d2_vs_1e3_WA_1_Oct_2020_VeroT_d2	1e3_WA_1dORF3a_d2	1e3_WA_1_Oct_2020_VeroT_d2
Timp1	-1.88037	6.21783e-06	2	1e3_WA_1dORF3a_d2_vs_1e3_WA_1_Oct_2020_VeroT_d2	1e3_WA_1dORF3a_d2	1e3_WA_1_Oct_2020_VeroT_d2
Tktl1	-2.17581	0.00617424	2	1e3_WA_1dORF3a_d2_vs_1e3_WA_1_Oct_2020_VeroT_d2	1e3_WA_1dORF3a_d2	1e3_WA_1_Oct_2020_VeroT_d2
Tll2	-3.04642	0.0044423	2	1e3_WA_1dORF3a_d2_vs_1e3_WA_1_Oct_2020_VeroT_d2	1e3_WA_1dORF3a_d2	1e3_WA_1_Oct_2020_VeroT_d2
Tmc1	-4.05155	0.00175534	2	1e3_WA_1dORF3a_d2_vs_1e3_WA_1_Oct_2020_VeroT_d2	1e3_WA_1dORF3a_d2	1e3_WA_1_Oct_2020_VeroT_d2
Tmem182	2.9365	0.00733231	2	1e3_WA_1dORF3a_d2_vs_1e3_WA_1_Oct_2020_VeroT_d2	1e3_WA_1dORF3a_d2	1e3_WA_1_Oct_2020_VeroT_d2
Tmem30c	-2.53776	0.00257608	2	1e3_WA_1dORF3a_d2_vs_1e3_WA_1_Oct_2020_VeroT_d2	1e3_WA_1dORF3a_d2	1e3_WA_1_Oct_2020_VeroT_d2
Tmem45b	2.25133	0.0689886	2	1e3_WA_1dORF3a_d2_vs_1e3_WA_1_Oct_2020_VeroT_d2	1e3_WA_1dORF3a_d2	1e3_WA_1_Oct_2020_VeroT_d2
Tmprss9	1.20667	0.04094	2	1e3_WA_1dORF3a_d2_vs_1e3_WA_1_Oct_2020_VeroT_d2	1e3_WA_1dORF3a_d2	1e3_WA_1_Oct_2020_VeroT_d2
Tnni1	0.714669	0.347127	2	1e3_WA_1dORF3a_d2_vs_1e3_WA_1_Oct_2020_VeroT_d2	1e3_WA_1dORF3a_d2	1e3_WA_1_Oct_2020_VeroT_d2
Tnni2	3.27372	2.51051e-05	2	1e3_WA_1dORF3a_d2_vs_1e3_WA_1_Oct_2020_VeroT_d2	1e3_WA_1dORF3a_d2	1e3_WA_1_Oct_2020_VeroT_d2
Tnni3	2.39448	0.00197092	2	1e3_WA_1dORF3a_d2_vs_1e3_WA_1_Oct_2020_VeroT_d2	1e3_WA_1dORF3a_d2	1e3_WA_1_Oct_2020_VeroT_d2
Tnnt2	2.45854	0.00752963	2	1e3_WA_1dORF3a_d2_vs_1e3_WA_1_Oct_2020_VeroT_d2	1e3_WA_1dORF3a_d2	1e3_WA_1_Oct_2020_VeroT_d2
Tnnt3	3.68701	1.70167e-05	2	1e3_WA_1dORF3a_d2_vs_1e3_WA_1_Oct_2020_VeroT_d2	1e3_WA_1dORF3a_d2	1e3_WA_1_Oct_2020_VeroT_d2
Tpsb2	1.8266	0.029032	2	1e3_WA_1dORF3a_d2_vs_1e3_WA_1_Oct_2020_VeroT_d2	1e3_WA_1dORF3a_d2	1e3_WA_1_Oct_2020_VeroT_d2
Tpt1-ps6	2.32877	0.00028702	2	1e3_WA_1dORF3a_d2_vs_1e3_WA_1_Oct_2020_VeroT_d2	1e3_WA_1dORF3a_d2	1e3_WA_1_Oct_2020_VeroT_d2
Traj27	-2.13262	0.00329269	2	1e3_WA_1dORF3a_d2_vs_1e3_WA_1_Oct_2020_VeroT_d2	1e3_WA_1dORF3a_d2	1e3_WA_1_Oct_2020_VeroT_d2
Trank1	-2.98805	0.00577482	2	1e3_WA_1dORF3a_d2_vs_1e3_WA_1_Oct_2020_VeroT_d2	1e3_WA_1dORF3a_d2	1e3_WA_1_Oct_2020_VeroT_d2
Trgc1	-1.67266	1.4339e-06	2	1e3_WA_1dORF3a_d2_vs_1e3_WA_1_Oct_2020_VeroT_d2	1e3_WA_1dORF3a_d2	1e3_WA_1_Oct_2020_VeroT_d2
Trim30c	-2.08133	4.09194e-05	2	1e3_WA_1dORF3a_d2_vs_1e3_WA_1_Oct_2020_VeroT_d2	1e3_WA_1dORF3a_d2	1e3_WA_1_Oct_2020_VeroT_d2
Trim54	3.57867	0.000928718	2	1e3_WA_1dORF3a_d2_vs_1e3_WA_1_Oct_2020_VeroT_d2	1e3_WA_1dORF3a_d2	1e3_WA_1_Oct_2020_VeroT_d2
Trpm8	-5.10755	2.52563e-06	2	1e3_WA_1dORF3a_d2_vs_1e3_WA_1_Oct_2020_VeroT_d2	1e3_WA_1dORF3a_d2	1e3_WA_1_Oct_2020_VeroT_d2
U4	-2.65402	0.000943337	2	1e3_WA_1dORF3a_d2_vs_1e3_WA_1_Oct_2020_VeroT_d2	1e3_WA_1dORF3a_d2	1e3_WA_1_Oct_2020_VeroT_d2
U6	-2.12461	0.00023104	2	1e3_WA_1dORF3a_d2_vs_1e3_WA_1_Oct_2020_VeroT_d2	1e3_WA_1dORF3a_d2	1e3_WA_1_Oct_2020_VeroT_d2
Ucp1	2.36263	0.0781845	2	1e3_WA_1dORF3a_d2_vs_1e3_WA_1_Oct_2020_VeroT_d2	1e3_WA_1dORF3a_d2	1e3_WA_1_Oct_2020_VeroT_d2
Usp29	-4.7654	0.0026139	2	1e3_WA_1dORF3a_d2_vs_1e3_WA_1_Oct_2020_VeroT_d2	1e3_WA_1dORF3a_d2	1e3_WA_1_Oct_2020_VeroT_d2
Usp44	-2.68996	0.000613662	2	1e3_WA_1dORF3a_d2_vs_1e3_WA_1_Oct_2020_VeroT_d2	1e3_WA_1dORF3a_d2	1e3_WA_1_Oct_2020_VeroT_d2
Usp50	-2.2826	0.00163275	2	1e3_WA_1dORF3a_d2_vs_1e3_WA_1_Oct_2020_VeroT_d2	1e3_WA_1dORF3a_d2	1e3_WA_1_Oct_2020_VeroT_d2
Vat1l	2.63124	0.0242647	2	1e3_WA_1dORF3a_d2_vs_1e3_WA_1_Oct_2020_VeroT_d2	1e3_WA_1dORF3a_d2	1e3_WA_1_Oct_2020_VeroT_d2
Vgf	0.673775	0.324699	2	1e3_WA_1dORF3a_d2_vs_1e3_WA_1_Oct_2020_VeroT_d2	1e3_WA_1dORF3a_d2	1e3_WA_1_Oct_2020_VeroT_d2
Vmn1r14	-5.85953	0.00647994	2	1e3_WA_1dORF3a_d2_vs_1e3_WA_1_Oct_2020_VeroT_d2	1e3_WA_1dORF3a_d2	1e3_WA_1_Oct_2020_VeroT_d2
Vmn2r1	-0.234311	0.791607	2	1e3_WA_1dORF3a_d2_vs_1e3_WA_1_Oct_2020_VeroT_d2	1e3_WA_1dORF3a_d2	1e3_WA_1_Oct_2020_VeroT_d2
Vmn2r102	-7.74272	0.000366328	2	1e3_WA_1dORF3a_d2_vs_1e3_WA_1_Oct_2020_VeroT_d2	1e3_WA_1dORF3a_d2	1e3_WA_1_Oct_2020_VeroT_d2
Vmn2r113	-6.49866	0.000254205	2	1e3_WA_1dORF3a_d2_vs_1e3_WA_1_Oct_2020_VeroT_d2	1e3_WA_1dORF3a_d2	1e3_WA_1_Oct_2020_VeroT_d2
Vmn2r130	-7.87617	0.000293077	2	1e3_WA_1dORF3a_d2_vs_1e3_WA_1_Oct_2020_VeroT_d2	1e3_WA_1dORF3a_d2	1e3_WA_1_Oct_2020_VeroT_d2
Vmn2r26	-3.09629	0.00257214	2	1e3_WA_1dORF3a_d2_vs_1e3_WA_1_Oct_2020_VeroT_d2	1e3_WA_1dORF3a_d2	1e3_WA_1_Oct_2020_VeroT_d2
Vmn2r53	-8.81855	2.68106e-06	2	1e3_WA_1dORF3a_d2_vs_1e3_WA_1_Oct_2020_VeroT_d2	1e3_WA_1dORF3a_d2	1e3_WA_1_Oct_2020_VeroT_d2
Vmn2r57	-2.77613	0.000913946	2	1e3_WA_1dORF3a_d2_vs_1e3_WA_1_Oct_2020_VeroT_d2	1e3_WA_1dORF3a_d2	1e3_WA_1_Oct_2020_VeroT_d2
Vmn2r69	-8.441	4.98807e-05	2	1e3_WA_1dORF3a_d2_vs_1e3_WA_1_Oct_2020_VeroT_d2	1e3_WA_1dORF3a_d2	1e3_WA_1_Oct_2020_VeroT_d2
Vmn2r76	-6.80837	5.68089e-05	2	1e3_WA_1dORF3a_d2_vs_1e3_WA_1_Oct_2020_VeroT_d2	1e3_WA_1dORF3a_d2	1e3_WA_1_Oct_2020_VeroT_d2
Vstm2a	-2.26713	0.0014192	2	1e3_WA_1dORF3a_d2_vs_1e3_WA_1_Oct_2020_VeroT_d2	1e3_WA_1dORF3a_d2	1e3_WA_1_Oct_2020_VeroT_d2
Wdr17	-3.75555	0.000508515	2	1e3_WA_1dORF3a_d2_vs_1e3_WA_1_Oct_2020_VeroT_d2	1e3_WA_1dORF3a_d2	1e3_WA_1_Oct_2020_VeroT_d2
Wnk2	2.4889	0.00148431	2	1e3_WA_1dORF3a_d2_vs_1e3_WA_1_Oct_2020_VeroT_d2	1e3_WA_1dORF3a_d2	1e3_WA_1_Oct_2020_VeroT_d2
Wnt7a	1.40566	1.05447e-06	2	1e3_WA_1dORF3a_d2_vs_1e3_WA_1_Oct_2020_VeroT_d2	1e3_WA_1dORF3a_d2	1e3_WA_1_Oct_2020_VeroT_d2
Xirp1	2.29924	0.00516111	2	1e3_WA_1dORF3a_d2_vs_1e3_WA_1_Oct_2020_VeroT_d2	1e3_WA_1dORF3a_d2	1e3_WA_1_Oct_2020_VeroT_d2
Y_RNA	-2.67243	0.00267259	2	1e3_WA_1dORF3a_d2_vs_1e3_WA_1_Oct_2020_VeroT_d2	1e3_WA_1dORF3a_d2	1e3_WA_1_Oct_2020_VeroT_d2
Ybx2	2.39735	1.6875e-05	2	1e3_WA_1dORF3a_d2_vs_1e3_WA_1_Oct_2020_VeroT_d2	1e3_WA_1dORF3a_d2	1e3_WA_1_Oct_2020_VeroT_d2
Zbtb5	0.825404	0.00734831	2	1e3_WA_1dORF3a_d2_vs_1e3_WA_1_Oct_2020_VeroT_d2	1e3_WA_1dORF3a_d2	1e3_WA_1_Oct_2020_VeroT_d2
Zfp114	-3.20433	0.000332591	2	1e3_WA_1dORF3a_d2_vs_1e3_WA_1_Oct_2020_VeroT_d2	1e3_WA_1dORF3a_d2	1e3_WA_1_Oct_2020_VeroT_d2
Zfp239	-0.436617	0.458756	2	1e3_WA_1dORF3a_d2_vs_1e3_WA_1_Oct_2020_VeroT_d2	1e3_WA_1dORF3a_d2	1e3_WA_1_Oct_2020_VeroT_d2
Zfp551	0.896376	0.188857	2	1e3_WA_1dORF3a_d2_vs_1e3_WA_1_Oct_2020_VeroT_d2	1e3_WA_1dORF3a_d2	1e3_WA_1_Oct_2020_VeroT_d2
Zfp957	-7.10985	1.73152e-05	2	1e3_WA_1dORF3a_d2_vs_1e3_WA_1_Oct_2020_VeroT_d2	1e3_WA_1dORF3a_d2	1e3_WA_1_Oct_2020_VeroT_d2
Zscan10	-3.70011	0.000143193	2	1e3_WA_1dORF3a_d2_vs_1e3_WA_1_Oct_2020_VeroT_d2	1e3_WA_1dORF3a_d2	1e3_WA_1_Oct_2020_VeroT_d2
1600010M07Rik	-1.80354	0.00480358	2	1e3_WA_1dORF6_d2_vs_1e3_WA_1_Oct_2020_VeroT_d2	1e3_WA_1dORF6_d2	1e3_WA_1_Oct_2020_VeroT_d2
1700003I16Rik	-3.18666	6.10609e-05	2	1e3_WA_1dORF6_d2_vs_1e3_WA_1_Oct_2020_VeroT_d2	1e3_WA_1dORF6_d2	1e3_WA_1_Oct_2020_VeroT_d2
1700016H13Rik	-2.51711	0.0624669	2	1e3_WA_1dORF6_d2_vs_1e3_WA_1_Oct_2020_VeroT_d2	1e3_WA_1dORF6_d2	1e3_WA_1_Oct_2020_VeroT_d2
1700019L13Rik	-0.906079	0.487367	2	1e3_WA_1dORF6_d2_vs_1e3_WA_1_Oct_2020_VeroT_d2	1e3_WA_1dORF6_d2	1e3_WA_1_Oct_2020_VeroT_d2
1700071M16Rik	-1.25803	0.229632	2	1e3_WA_1dORF6_d2_vs_1e3_WA_1_Oct_2020_VeroT_d2	1e3_WA_1dORF6_d2	1e3_WA_1_Oct_2020_VeroT_d2
2010109A12Rik	-2.37298	0.0712606	2	1e3_WA_1dORF6_d2_vs_1e3_WA_1_Oct_2020_VeroT_d2	1e3_WA_1dORF6_d2	1e3_WA_1_Oct_2020_VeroT_d2
2300002M23Rik	0	1	2	1e3_WA_1dORF6_d2_vs_1e3_WA_1_Oct_2020_VeroT_d2	1e3_WA_1dORF6_d2	1e3_WA_1_Oct_2020_VeroT_d2
2600014E21Rik	-4.6536	0.00256386	2	1e3_WA_1dORF6_d2_vs_1e3_WA_1_Oct_2020_VeroT_d2	1e3_WA_1dORF6_d2	1e3_WA_1_Oct_2020_VeroT_d2
2610012C04Rik	-1.2946	0.23786	2	1e3_WA_1dORF6_d2_vs_1e3_WA_1_Oct_2020_VeroT_d2	1e3_WA_1dORF6_d2	1e3_WA_1_Oct_2020_VeroT_d2
2810428J06Rik	-0.514551	0.711995	2	1e3_WA_1dORF6_d2_vs_1e3_WA_1_Oct_2020_VeroT_d2	1e3_WA_1dORF6_d2	1e3_WA_1_Oct_2020_VeroT_d2
2900018N21Rik	-1.51738	0.0134182	2	1e3_WA_1dORF6_d2_vs_1e3_WA_1_Oct_2020_VeroT_d2	1e3_WA_1dORF6_d2	1e3_WA_1_Oct_2020_VeroT_d2
2900064K03Rik	-0.465725	0.771752	2	1e3_WA_1dORF6_d2_vs_1e3_WA_1_Oct_2020_VeroT_d2	1e3_WA_1dORF6_d2	1e3_WA_1_Oct_2020_VeroT_d2
2900092N22Rik	-0.339377	0.821603	2	1e3_WA_1dORF6_d2_vs_1e3_WA_1_Oct_2020_VeroT_d2	1e3_WA_1dORF6_d2	1e3_WA_1_Oct_2020_VeroT_d2
3110021N24Rik	-1.57282	0.156149	2	1e3_WA_1dORF6_d2_vs_1e3_WA_1_Oct_2020_VeroT_d2	1e3_WA_1dORF6_d2	1e3_WA_1_Oct_2020_VeroT_d2
4633401B06Rik	-1.5184	0.134148	2	1e3_WA_1dORF6_d2_vs_1e3_WA_1_Oct_2020_VeroT_d2	1e3_WA_1dORF6_d2	1e3_WA_1_Oct_2020_VeroT_d2
4833411C07Rik	-0.355788	0.826235	2	1e3_WA_1dORF6_d2_vs_1e3_WA_1_Oct_2020_VeroT_d2	1e3_WA_1dORF6_d2	1e3_WA_1_Oct_2020_VeroT_d2
4833421G17Rik	-2.19934	0.053472	2	1e3_WA_1dORF6_d2_vs_1e3_WA_1_Oct_2020_VeroT_d2	1e3_WA_1dORF6_d2	1e3_WA_1_Oct_2020_VeroT_d2
4921523L03Rik	-0.0957724	0.955656	2	1e3_WA_1dORF6_d2_vs_1e3_WA_1_Oct_2020_VeroT_d2	1e3_WA_1dORF6_d2	1e3_WA_1_Oct_2020_VeroT_d2
4930453C13Rik	-1.08418	0.170038	2	1e3_WA_1dORF6_d2_vs_1e3_WA_1_Oct_2020_VeroT_d2	1e3_WA_1dORF6_d2	1e3_WA_1_Oct_2020_VeroT_d2
4930471E19Rik	-2.31993	0.0623302	2	1e3_WA_1dORF6_d2_vs_1e3_WA_1_Oct_2020_VeroT_d2	1e3_WA_1dORF6_d2	1e3_WA_1_Oct_2020_VeroT_d2
4930479D17Rik	-0.767954	0.461875	2	1e3_WA_1dORF6_d2_vs_1e3_WA_1_Oct_2020_VeroT_d2	1e3_WA_1dORF6_d2	1e3_WA_1_Oct_2020_VeroT_d2
4930517L18Rik	-2.70757	0.0777079	2	1e3_WA_1dORF6_d2_vs_1e3_WA_1_Oct_2020_VeroT_d2	1e3_WA_1dORF6_d2	1e3_WA_1_Oct_2020_VeroT_d2
4930533K18Rik	-2.11352	0.0383308	2	1e3_WA_1dORF6_d2_vs_1e3_WA_1_Oct_2020_VeroT_d2	1e3_WA_1dORF6_d2	1e3_WA_1_Oct_2020_VeroT_d2
4930579H20Rik	-0.696262	0.656004	2	1e3_WA_1dORF6_d2_vs_1e3_WA_1_Oct_2020_VeroT_d2	1e3_WA_1dORF6_d2	1e3_WA_1_Oct_2020_VeroT_d2
4932443L11Rik	-3.03821	0.0276751	2	1e3_WA_1dORF6_d2_vs_1e3_WA_1_Oct_2020_VeroT_d2	1e3_WA_1dORF6_d2	1e3_WA_1_Oct_2020_VeroT_d2
4933400A11Rik	-1.43745	0.24465	2	1e3_WA_1dORF6_d2_vs_1e3_WA_1_Oct_2020_VeroT_d2	1e3_WA_1dORF6_d2	1e3_WA_1_Oct_2020_VeroT_d2
4933417C20Rik	-1.44885	0.261658	2	1e3_WA_1dORF6_d2_vs_1e3_WA_1_Oct_2020_VeroT_d2	1e3_WA_1dORF6_d2	1e3_WA_1_Oct_2020_VeroT_d2
4933438K21Rik	-6.53399	0.0271827	2	1e3_WA_1dORF6_d2_vs_1e3_WA_1_Oct_2020_VeroT_d2	1e3_WA_1dORF6_d2	1e3_WA_1_Oct_2020_VeroT_d2
5430420F09Rik	1.26897	0.347703	2	1e3_WA_1dORF6_d2_vs_1e3_WA_1_Oct_2020_VeroT_d2	1e3_WA_1dORF6_d2	1e3_WA_1_Oct_2020_VeroT_d2
5730507A11Rik	-0.0860699	0.953511	2	1e3_WA_1dORF6_d2_vs_1e3_WA_1_Oct_2020_VeroT_d2	1e3_WA_1dORF6_d2	1e3_WA_1_Oct_2020_VeroT_d2
5830462O15Rik	-0.202212	0.90166	2	1e3_WA_1dORF6_d2_vs_1e3_WA_1_Oct_2020_VeroT_d2	1e3_WA_1dORF6_d2	1e3_WA_1_Oct_2020_VeroT_d2
6030400A10Rik	-1.26255	0.172599	2	1e3_WA_1dORF6_d2_vs_1e3_WA_1_Oct_2020_VeroT_d2	1e3_WA_1dORF6_d2	1e3_WA_1_Oct_2020_VeroT_d2
6030443J06Rik	-4.01769	0.0003584	2	1e3_WA_1dORF6_d2_vs_1e3_WA_1_Oct_2020_VeroT_d2	1e3_WA_1dORF6_d2	1e3_WA_1_Oct_2020_VeroT_d2
6430710M23Rik	-1.58712	0.189387	2	1e3_WA_1dORF6_d2_vs_1e3_WA_1_Oct_2020_VeroT_d2	1e3_WA_1dORF6_d2	1e3_WA_1_Oct_2020_VeroT_d2
6820402A03Rik	-0.13369	0.930727	2	1e3_WA_1dORF6_d2_vs_1e3_WA_1_Oct_2020_VeroT_d2	1e3_WA_1dORF6_d2	1e3_WA_1_Oct_2020_VeroT_d2
7330423F06Rik	-1.57915	0.125775	2	1e3_WA_1dORF6_d2_vs_1e3_WA_1_Oct_2020_VeroT_d2	1e3_WA_1dORF6_d2	1e3_WA_1_Oct_2020_VeroT_d2
9130019P16Rik	-1.01546	0.300582	2	1e3_WA_1dORF6_d2_vs_1e3_WA_1_Oct_2020_VeroT_d2	1e3_WA_1dORF6_d2	1e3_WA_1_Oct_2020_VeroT_d2
9330162G02Rik	-1.74509	0.0829568	2	1e3_WA_1dORF6_d2_vs_1e3_WA_1_Oct_2020_VeroT_d2	1e3_WA_1dORF6_d2	1e3_WA_1_Oct_2020_VeroT_d2
9530059O14Rik	-3.41816	0.027944	2	1e3_WA_1dORF6_d2_vs_1e3_WA_1_Oct_2020_VeroT_d2	1e3_WA_1dORF6_d2	1e3_WA_1_Oct_2020_VeroT_d2
9530078K11Rik	-1.24725	0.102032	2	1e3_WA_1dORF6_d2_vs_1e3_WA_1_Oct_2020_VeroT_d2	1e3_WA_1dORF6_d2	1e3_WA_1_Oct_2020_VeroT_d2
9630014M24Rik	-0.698177	0.674824	2	1e3_WA_1dORF6_d2_vs_1e3_WA_1_Oct_2020_VeroT_d2	1e3_WA_1dORF6_d2	1e3_WA_1_Oct_2020_VeroT_d2
9630050E16Rik	-0.63055	0.403933	2	1e3_WA_1dORF6_d2_vs_1e3_WA_1_Oct_2020_VeroT_d2	1e3_WA_1dORF6_d2	1e3_WA_1_Oct_2020_VeroT_d2
9930024M15Rik	-0.705801	0.529498	2	1e3_WA_1dORF6_d2_vs_1e3_WA_1_Oct_2020_VeroT_d2	1e3_WA_1dORF6_d2	1e3_WA_1_Oct_2020_VeroT_d2
A230028O05Rik	0.146743	0.922014	2	1e3_WA_1dORF6_d2_vs_1e3_WA_1_Oct_2020_VeroT_d2	1e3_WA_1dORF6_d2	1e3_WA_1_Oct_2020_VeroT_d2
A330074K22Rik	2.07645	0.0325152	2	1e3_WA_1dORF6_d2_vs_1e3_WA_1_Oct_2020_VeroT_d2	1e3_WA_1dORF6_d2	1e3_WA_1_Oct_2020_VeroT_d2
A330076C08Rik	-5.3695	0.0417358	2	1e3_WA_1dORF6_d2_vs_1e3_WA_1_Oct_2020_VeroT_d2	1e3_WA_1dORF6_d2	1e3_WA_1_Oct_2020_VeroT_d2
A430019L02Rik	-0.875555	0.546616	2	1e3_WA_1dORF6_d2_vs_1e3_WA_1_Oct_2020_VeroT_d2	1e3_WA_1dORF6_d2	1e3_WA_1_Oct_2020_VeroT_d2
A430027C01Rik	-0.100881	0.94757	2	1e3_WA_1dORF6_d2_vs_1e3_WA_1_Oct_2020_VeroT_d2	1e3_WA_1dORF6_d2	1e3_WA_1_Oct_2020_VeroT_d2
A430110C17Rik	-1.2143	0.457068	2	1e3_WA_1dORF6_d2_vs_1e3_WA_1_Oct_2020_VeroT_d2	1e3_WA_1dORF6_d2	1e3_WA_1_Oct_2020_VeroT_d2
A530016L24Rik	-0.501614	0.873787	2	1e3_WA_1dORF6_d2_vs_1e3_WA_1_Oct_2020_VeroT_d2	1e3_WA_1dORF6_d2	1e3_WA_1_Oct_2020_VeroT_d2
A530032D15Rik	-0.774095	0.287244	2	1e3_WA_1dORF6_d2_vs_1e3_WA_1_Oct_2020_VeroT_d2	1e3_WA_1dORF6_d2	1e3_WA_1_Oct_2020_VeroT_d2
A530058O07Rik	-5.17111	0.0021414	2	1e3_WA_1dORF6_d2_vs_1e3_WA_1_Oct_2020_VeroT_d2	1e3_WA_1dORF6_d2	1e3_WA_1_Oct_2020_VeroT_d2
A630035G10Rik	-4.90586	0.000509207	2	1e3_WA_1dORF6_d2_vs_1e3_WA_1_Oct_2020_VeroT_d2	1e3_WA_1dORF6_d2	1e3_WA_1_Oct_2020_VeroT_d2
A630081D01Rik	-1.21695	0.059356	2	1e3_WA_1dORF6_d2_vs_1e3_WA_1_Oct_2020_VeroT_d2	1e3_WA_1dORF6_d2	1e3_WA_1_Oct_2020_VeroT_d2
AA467197	-1.13546	0.115988	2	1e3_WA_1dORF6_d2_vs_1e3_WA_1_Oct_2020_VeroT_d2	1e3_WA_1dORF6_d2	1e3_WA_1_Oct_2020_VeroT_d2
Abca13	-4.00433	0.00314674	2	1e3_WA_1dORF6_d2_vs_1e3_WA_1_Oct_2020_VeroT_d2	1e3_WA_1dORF6_d2	1e3_WA_1_Oct_2020_VeroT_d2
Abca14	-1.15831	0.318469	2	1e3_WA_1dORF6_d2_vs_1e3_WA_1_Oct_2020_VeroT_d2	1e3_WA_1dORF6_d2	1e3_WA_1_Oct_2020_VeroT_d2
Abcb11	-4.63451	0.0463896	2	1e3_WA_1dORF6_d2_vs_1e3_WA_1_Oct_2020_VeroT_d2	1e3_WA_1dORF6_d2	1e3_WA_1_Oct_2020_VeroT_d2
Acnat2	-22.2634	1.76497e-20	2	1e3_WA_1dORF6_d2_vs_1e3_WA_1_Oct_2020_VeroT_d2	1e3_WA_1dORF6_d2	1e3_WA_1_Oct_2020_VeroT_d2
Acod1	-1.19258	0.142588	2	1e3_WA_1dORF6_d2_vs_1e3_WA_1_Oct_2020_VeroT_d2	1e3_WA_1dORF6_d2	1e3_WA_1_Oct_2020_VeroT_d2
Acsl6	-1.19392	0.453088	2	1e3_WA_1dORF6_d2_vs_1e3_WA_1_Oct_2020_VeroT_d2	1e3_WA_1dORF6_d2	1e3_WA_1_Oct_2020_VeroT_d2
Acta1	0.17202	0.971799	2	1e3_WA_1dORF6_d2_vs_1e3_WA_1_Oct_2020_VeroT_d2	1e3_WA_1dORF6_d2	1e3_WA_1_Oct_2020_VeroT_d2
Actc1	0.496697	0.751382	2	1e3_WA_1dORF6_d2_vs_1e3_WA_1_Oct_2020_VeroT_d2	1e3_WA_1dORF6_d2	1e3_WA_1_Oct_2020_VeroT_d2
Actg2	0.477681	0.691402	2	1e3_WA_1dORF6_d2_vs_1e3_WA_1_Oct_2020_VeroT_d2	1e3_WA_1dORF6_d2	1e3_WA_1_Oct_2020_VeroT_d2
Actn2	0.677163	0.721653	2	1e3_WA_1dORF6_d2_vs_1e3_WA_1_Oct_2020_VeroT_d2	1e3_WA_1dORF6_d2	1e3_WA_1_Oct_2020_VeroT_d2
Actn3	-0.313495	0.889915	2	1e3_WA_1dORF6_d2_vs_1e3_WA_1_Oct_2020_VeroT_d2	1e3_WA_1dORF6_d2	1e3_WA_1_Oct_2020_VeroT_d2
Adam32	-1.48771	0.225628	2	1e3_WA_1dORF6_d2_vs_1e3_WA_1_Oct_2020_VeroT_d2	1e3_WA_1dORF6_d2	1e3_WA_1_Oct_2020_VeroT_d2
Adam5	-0.737595	0.58526	2	1e3_WA_1dORF6_d2_vs_1e3_WA_1_Oct_2020_VeroT_d2	1e3_WA_1dORF6_d2	1e3_WA_1_Oct_2020_VeroT_d2
Adamts18	-4.83253	0.00196609	2	1e3_WA_1dORF6_d2_vs_1e3_WA_1_Oct_2020_VeroT_d2	1e3_WA_1dORF6_d2	1e3_WA_1_Oct_2020_VeroT_d2
Adamts20	-0.595713	0.74122	2	1e3_WA_1dORF6_d2_vs_1e3_WA_1_Oct_2020_VeroT_d2	1e3_WA_1dORF6_d2	1e3_WA_1_Oct_2020_VeroT_d2
Adgrb3	-6.18225	0.00480358	2	1e3_WA_1dORF6_d2_vs_1e3_WA_1_Oct_2020_VeroT_d2	1e3_WA_1dORF6_d2	1e3_WA_1_Oct_2020_VeroT_d2
Adgrv1	0.476184	0.777434	2	1e3_WA_1dORF6_d2_vs_1e3_WA_1_Oct_2020_VeroT_d2	1e3_WA_1dORF6_d2	1e3_WA_1_Oct_2020_VeroT_d2
Adig	0.85004	0.663682	2	1e3_WA_1dORF6_d2_vs_1e3_WA_1_Oct_2020_VeroT_d2	1e3_WA_1dORF6_d2	1e3_WA_1_Oct_2020_VeroT_d2
Adipoq	0.772845	0.797361	2	1e3_WA_1dORF6_d2_vs_1e3_WA_1_Oct_2020_VeroT_d2	1e3_WA_1dORF6_d2	1e3_WA_1_Oct_2020_VeroT_d2
Adm2	4.23033	1.15958e-10	2	1e3_WA_1dORF6_d2_vs_1e3_WA_1_Oct_2020_VeroT_d2	1e3_WA_1dORF6_d2	1e3_WA_1_Oct_2020_VeroT_d2
Adra2b	-3.06403	0.0396359	2	1e3_WA_1dORF6_d2_vs_1e3_WA_1_Oct_2020_VeroT_d2	1e3_WA_1dORF6_d2	1e3_WA_1_Oct_2020_VeroT_d2
Adrb3	0.558924	0.669908	2	1e3_WA_1dORF6_d2_vs_1e3_WA_1_Oct_2020_VeroT_d2	1e3_WA_1dORF6_d2	1e3_WA_1_Oct_2020_VeroT_d2
Agxt2	-3.99719	0.202116	2	1e3_WA_1dORF6_d2_vs_1e3_WA_1_Oct_2020_VeroT_d2	1e3_WA_1dORF6_d2	1e3_WA_1_Oct_2020_VeroT_d2
Alox12b	18.4351	0.00014542	2	1e3_WA_1dORF6_d2_vs_1e3_WA_1_Oct_2020_VeroT_d2	1e3_WA_1dORF6_d2	1e3_WA_1_Oct_2020_VeroT_d2
Amer2	-2.36529	0.00149879	2	1e3_WA_1dORF6_d2_vs_1e3_WA_1_Oct_2020_VeroT_d2	1e3_WA_1dORF6_d2	1e3_WA_1_Oct_2020_VeroT_d2
Ankrd34a	1.52758	0.196047	2	1e3_WA_1dORF6_d2_vs_1e3_WA_1_Oct_2020_VeroT_d2	1e3_WA_1dORF6_d2	1e3_WA_1_Oct_2020_VeroT_d2
Ankrd55	0.434012	0.792002	2	1e3_WA_1dORF6_d2_vs_1e3_WA_1_Oct_2020_VeroT_d2	1e3_WA_1dORF6_d2	1e3_WA_1_Oct_2020_VeroT_d2
Ano5	-2.68565	0.00480358	2	1e3_WA_1dORF6_d2_vs_1e3_WA_1_Oct_2020_VeroT_d2	1e3_WA_1dORF6_d2	1e3_WA_1_Oct_2020_VeroT_d2
Aoc3	0.824932	0.59774	2	1e3_WA_1dORF6_d2_vs_1e3_WA_1_Oct_2020_VeroT_d2	1e3_WA_1dORF6_d2	1e3_WA_1_Oct_2020_VeroT_d2
Apobec2	0.786859	0.613247	2	1e3_WA_1dORF6_d2_vs_1e3_WA_1_Oct_2020_VeroT_d2	1e3_WA_1dORF6_d2	1e3_WA_1_Oct_2020_VeroT_d2
Art1	1.05705	0.591179	2	1e3_WA_1dORF6_d2_vs_1e3_WA_1_Oct_2020_VeroT_d2	1e3_WA_1dORF6_d2	1e3_WA_1_Oct_2020_VeroT_d2
Art5	0.417556	0.837955	2	1e3_WA_1dORF6_d2_vs_1e3_WA_1_Oct_2020_VeroT_d2	1e3_WA_1dORF6_d2	1e3_WA_1_Oct_2020_VeroT_d2
Asb10	-1.19585	0.538711	2	1e3_WA_1dORF6_d2_vs_1e3_WA_1_Oct_2020_VeroT_d2	1e3_WA_1dORF6_d2	1e3_WA_1_Oct_2020_VeroT_d2
Asic2	-2.52415	0.0629984	2	1e3_WA_1dORF6_d2_vs_1e3_WA_1_Oct_2020_VeroT_d2	1e3_WA_1dORF6_d2	1e3_WA_1_Oct_2020_VeroT_d2
Astn1	-3.0884	0.0292442	2	1e3_WA_1dORF6_d2_vs_1e3_WA_1_Oct_2020_VeroT_d2	1e3_WA_1dORF6_d2	1e3_WA_1_Oct_2020_VeroT_d2
Asxl3	-1.38575	0.291157	2	1e3_WA_1dORF6_d2_vs_1e3_WA_1_Oct_2020_VeroT_d2	1e3_WA_1dORF6_d2	1e3_WA_1_Oct_2020_VeroT_d2
Atf7ip2	-2.06209	0.203919	2	1e3_WA_1dORF6_d2_vs_1e3_WA_1_Oct_2020_VeroT_d2	1e3_WA_1dORF6_d2	1e3_WA_1_Oct_2020_VeroT_d2
Atp2a1	-0.476866	0.826196	2	1e3_WA_1dORF6_d2_vs_1e3_WA_1_Oct_2020_VeroT_d2	1e3_WA_1dORF6_d2	1e3_WA_1_Oct_2020_VeroT_d2
Atxn7l1os1	-1.24376	0.344258	2	1e3_WA_1dORF6_d2_vs_1e3_WA_1_Oct_2020_VeroT_d2	1e3_WA_1dORF6_d2	1e3_WA_1_Oct_2020_VeroT_d2
AU018091	-2.35152	0.0544958	2	1e3_WA_1dORF6_d2_vs_1e3_WA_1_Oct_2020_VeroT_d2	1e3_WA_1dORF6_d2	1e3_WA_1_Oct_2020_VeroT_d2
AY512931	-0.936748	0.606334	2	1e3_WA_1dORF6_d2_vs_1e3_WA_1_Oct_2020_VeroT_d2	1e3_WA_1dORF6_d2	1e3_WA_1_Oct_2020_VeroT_d2
B230334C09Rik	-1.74151	0.155048	2	1e3_WA_1dORF6_d2_vs_1e3_WA_1_Oct_2020_VeroT_d2	1e3_WA_1dORF6_d2	1e3_WA_1_Oct_2020_VeroT_d2
B3galt5	-3.07201	0.0706634	2	1e3_WA_1dORF6_d2_vs_1e3_WA_1_Oct_2020_VeroT_d2	1e3_WA_1dORF6_d2	1e3_WA_1_Oct_2020_VeroT_d2
B830012L14Rik	-1.23063	0.35822	2	1e3_WA_1dORF6_d2_vs_1e3_WA_1_Oct_2020_VeroT_d2	1e3_WA_1dORF6_d2	1e3_WA_1_Oct_2020_VeroT_d2
B930036N10Rik	-2.08581	0.0767738	2	1e3_WA_1dORF6_d2_vs_1e3_WA_1_Oct_2020_VeroT_d2	1e3_WA_1dORF6_d2	1e3_WA_1_Oct_2020_VeroT_d2
Bach2os	0.0108706	0.996553	2	1e3_WA_1dORF6_d2_vs_1e3_WA_1_Oct_2020_VeroT_d2	1e3_WA_1dORF6_d2	1e3_WA_1_Oct_2020_VeroT_d2
BC085271	-2.91592	0.0132861	2	1e3_WA_1dORF6_d2_vs_1e3_WA_1_Oct_2020_VeroT_d2	1e3_WA_1dORF6_d2	1e3_WA_1_Oct_2020_VeroT_d2
BC106175	-3.16122	0.00635609	2	1e3_WA_1dORF6_d2_vs_1e3_WA_1_Oct_2020_VeroT_d2	1e3_WA_1dORF6_d2	1e3_WA_1_Oct_2020_VeroT_d2
Bcl2a1b	-2.06483	3.23606e-07	2	1e3_WA_1dORF6_d2_vs_1e3_WA_1_Oct_2020_VeroT_d2	1e3_WA_1dORF6_d2	1e3_WA_1_Oct_2020_VeroT_d2
Bmp10	2.10234	0.557231	2	1e3_WA_1dORF6_d2_vs_1e3_WA_1_Oct_2020_VeroT_d2	1e3_WA_1dORF6_d2	1e3_WA_1_Oct_2020_VeroT_d2
C030017B01Rik	-2.08438	0.152715	2	1e3_WA_1dORF6_d2_vs_1e3_WA_1_Oct_2020_VeroT_d2	1e3_WA_1dORF6_d2	1e3_WA_1_Oct_2020_VeroT_d2
C130023A14Rik	-0.671033	0.398015	2	1e3_WA_1dORF6_d2_vs_1e3_WA_1_Oct_2020_VeroT_d2	1e3_WA_1dORF6_d2	1e3_WA_1_Oct_2020_VeroT_d2
C130026I21Rik	-1.54779	0.183937	2	1e3_WA_1dORF6_d2_vs_1e3_WA_1_Oct_2020_VeroT_d2	1e3_WA_1dORF6_d2	1e3_WA_1_Oct_2020_VeroT_d2
C130073E24Rik	-4.375	0.0967463	2	1e3_WA_1dORF6_d2_vs_1e3_WA_1_Oct_2020_VeroT_d2	1e3_WA_1dORF6_d2	1e3_WA_1_Oct_2020_VeroT_d2
C1qtnf9	1.00407	0.478237	2	1e3_WA_1dORF6_d2_vs_1e3_WA_1_Oct_2020_VeroT_d2	1e3_WA_1dORF6_d2	1e3_WA_1_Oct_2020_VeroT_d2
C230071H17Rik	-2.31313	0.0588083	2	1e3_WA_1dORF6_d2_vs_1e3_WA_1_Oct_2020_VeroT_d2	1e3_WA_1dORF6_d2	1e3_WA_1_Oct_2020_VeroT_d2
C730045M19Rik	-1.26267	0.127999	2	1e3_WA_1dORF6_d2_vs_1e3_WA_1_Oct_2020_VeroT_d2	1e3_WA_1dORF6_d2	1e3_WA_1_Oct_2020_VeroT_d2
Cacna1g	0.625582	0.560844	2	1e3_WA_1dORF6_d2_vs_1e3_WA_1_Oct_2020_VeroT_d2	1e3_WA_1dORF6_d2	1e3_WA_1_Oct_2020_VeroT_d2
Cacna1h	1.00223	0.504187	2	1e3_WA_1dORF6_d2_vs_1e3_WA_1_Oct_2020_VeroT_d2	1e3_WA_1dORF6_d2	1e3_WA_1_Oct_2020_VeroT_d2
Cacng1	-0.193904	0.976608	2	1e3_WA_1dORF6_d2_vs_1e3_WA_1_Oct_2020_VeroT_d2	1e3_WA_1dORF6_d2	1e3_WA_1_Oct_2020_VeroT_d2
Cadps	-3.78671	0.0408756	2	1e3_WA_1dORF6_d2_vs_1e3_WA_1_Oct_2020_VeroT_d2	1e3_WA_1dORF6_d2	1e3_WA_1_Oct_2020_VeroT_d2
Calm4	0.735294	0.915013	2	1e3_WA_1dORF6_d2_vs_1e3_WA_1_Oct_2020_VeroT_d2	1e3_WA_1dORF6_d2	1e3_WA_1_Oct_2020_VeroT_d2
Cavin4	1.69588	0.0598337	2	1e3_WA_1dORF6_d2_vs_1e3_WA_1_Oct_2020_VeroT_d2	1e3_WA_1dORF6_d2	1e3_WA_1_Oct_2020_VeroT_d2
Ccdc63	-1.36361	0.182861	2	1e3_WA_1dORF6_d2_vs_1e3_WA_1_Oct_2020_VeroT_d2	1e3_WA_1dORF6_d2	1e3_WA_1_Oct_2020_VeroT_d2
Ccdc7a	-3.24023	0.0224369	2	1e3_WA_1dORF6_d2_vs_1e3_WA_1_Oct_2020_VeroT_d2	1e3_WA_1dORF6_d2	1e3_WA_1_Oct_2020_VeroT_d2
Ccdc83	-1.24778	0.260166	2	1e3_WA_1dORF6_d2_vs_1e3_WA_1_Oct_2020_VeroT_d2	1e3_WA_1dORF6_d2	1e3_WA_1_Oct_2020_VeroT_d2
Ccdc87	0.00801327	0.996979	2	1e3_WA_1dORF6_d2_vs_1e3_WA_1_Oct_2020_VeroT_d2	1e3_WA_1dORF6_d2	1e3_WA_1_Oct_2020_VeroT_d2
Ccdc88a	-0.311299	0.64202	2	1e3_WA_1dORF6_d2_vs_1e3_WA_1_Oct_2020_VeroT_d2	1e3_WA_1dORF6_d2	1e3_WA_1_Oct_2020_VeroT_d2
Ccl24	0.951992	0.575118	2	1e3_WA_1dORF6_d2_vs_1e3_WA_1_Oct_2020_VeroT_d2	1e3_WA_1dORF6_d2	1e3_WA_1_Oct_2020_VeroT_d2
Ccl7	-0.326908	0.755435	2	1e3_WA_1dORF6_d2_vs_1e3_WA_1_Oct_2020_VeroT_d2	1e3_WA_1dORF6_d2	1e3_WA_1_Oct_2020_VeroT_d2
Ccr1	-0.80766	0.0629984	2	1e3_WA_1dORF6_d2_vs_1e3_WA_1_Oct_2020_VeroT_d2	1e3_WA_1dORF6_d2	1e3_WA_1_Oct_2020_VeroT_d2
Cdc25c	-0.637961	0.668867	2	1e3_WA_1dORF6_d2_vs_1e3_WA_1_Oct_2020_VeroT_d2	1e3_WA_1dORF6_d2	1e3_WA_1_Oct_2020_VeroT_d2
Cdh10	-4.08049	0.0213698	2	1e3_WA_1dORF6_d2_vs_1e3_WA_1_Oct_2020_VeroT_d2	1e3_WA_1dORF6_d2	1e3_WA_1_Oct_2020_VeroT_d2
Cdr1os	-3.68562	0.0213698	2	1e3_WA_1dORF6_d2_vs_1e3_WA_1_Oct_2020_VeroT_d2	1e3_WA_1dORF6_d2	1e3_WA_1_Oct_2020_VeroT_d2
Cdsn	0.960479	0.469147	2	1e3_WA_1dORF6_d2_vs_1e3_WA_1_Oct_2020_VeroT_d2	1e3_WA_1dORF6_d2	1e3_WA_1_Oct_2020_VeroT_d2
Chac1	2.6437	1.7057e-14	2	1e3_WA_1dORF6_d2_vs_1e3_WA_1_Oct_2020_VeroT_d2	1e3_WA_1dORF6_d2	1e3_WA_1_Oct_2020_VeroT_d2
Chaer1	3.46026	4.00728e-07	2	1e3_WA_1dORF6_d2_vs_1e3_WA_1_Oct_2020_VeroT_d2	1e3_WA_1dORF6_d2	1e3_WA_1_Oct_2020_VeroT_d2
Chd5	2.10332	0.000213929	2	1e3_WA_1dORF6_d2_vs_1e3_WA_1_Oct_2020_VeroT_d2	1e3_WA_1dORF6_d2	1e3_WA_1_Oct_2020_VeroT_d2
Chil4	3.7805	0.0776758	2	1e3_WA_1dORF6_d2_vs_1e3_WA_1_Oct_2020_VeroT_d2	1e3_WA_1dORF6_d2	1e3_WA_1_Oct_2020_VeroT_d2
Chp2	1.11892	0.307418	2	1e3_WA_1dORF6_d2_vs_1e3_WA_1_Oct_2020_VeroT_d2	1e3_WA_1dORF6_d2	1e3_WA_1_Oct_2020_VeroT_d2
Chrm1	-2.53967	3.55507e-05	2	1e3_WA_1dORF6_d2_vs_1e3_WA_1_Oct_2020_VeroT_d2	1e3_WA_1dORF6_d2	1e3_WA_1_Oct_2020_VeroT_d2
Cidea	0.0342017	0.99021	2	1e3_WA_1dORF6_d2_vs_1e3_WA_1_Oct_2020_VeroT_d2	1e3_WA_1dORF6_d2	1e3_WA_1_Oct_2020_VeroT_d2
Cilp2	0.753073	0.584886	2	1e3_WA_1dORF6_d2_vs_1e3_WA_1_Oct_2020_VeroT_d2	1e3_WA_1dORF6_d2	1e3_WA_1_Oct_2020_VeroT_d2
Ckm	1.25627	0.609193	2	1e3_WA_1dORF6_d2_vs_1e3_WA_1_Oct_2020_VeroT_d2	1e3_WA_1dORF6_d2	1e3_WA_1_Oct_2020_VeroT_d2
Ckmt2	0.612258	0.784586	2	1e3_WA_1dORF6_d2_vs_1e3_WA_1_Oct_2020_VeroT_d2	1e3_WA_1dORF6_d2	1e3_WA_1_Oct_2020_VeroT_d2
Clca1	2.51203	0.114024	2	1e3_WA_1dORF6_d2_vs_1e3_WA_1_Oct_2020_VeroT_d2	1e3_WA_1dORF6_d2	1e3_WA_1_Oct_2020_VeroT_d2
Cldn8	0.832629	0.417497	2	1e3_WA_1dORF6_d2_vs_1e3_WA_1_Oct_2020_VeroT_d2	1e3_WA_1dORF6_d2	1e3_WA_1_Oct_2020_VeroT_d2
Clec4d	-1.58829	6.36023e-06	2	1e3_WA_1dORF6_d2_vs_1e3_WA_1_Oct_2020_VeroT_d2	1e3_WA_1dORF6_d2	1e3_WA_1_Oct_2020_VeroT_d2
Clec4e	-1.09674	0.0345269	2	1e3_WA_1dORF6_d2_vs_1e3_WA_1_Oct_2020_VeroT_d2	1e3_WA_1dORF6_d2	1e3_WA_1_Oct_2020_VeroT_d2
Cnfn	-15.0354	0.00477591	2	1e3_WA_1dORF6_d2_vs_1e3_WA_1_Oct_2020_VeroT_d2	1e3_WA_1dORF6_d2	1e3_WA_1_Oct_2020_VeroT_d2
Cnksr1	2.14573	1.72389e-14	2	1e3_WA_1dORF6_d2_vs_1e3_WA_1_Oct_2020_VeroT_d2	1e3_WA_1dORF6_d2	1e3_WA_1_Oct_2020_VeroT_d2
Cnn1	0.677225	0.593044	2	1e3_WA_1dORF6_d2_vs_1e3_WA_1_Oct_2020_VeroT_d2	1e3_WA_1dORF6_d2	1e3_WA_1_Oct_2020_VeroT_d2
Col19a1	-2.9196	0.0446716	2	1e3_WA_1dORF6_d2_vs_1e3_WA_1_Oct_2020_VeroT_d2	1e3_WA_1dORF6_d2	1e3_WA_1_Oct_2020_VeroT_d2
Col25a1	-1.90008	0.160389	2	1e3_WA_1dORF6_d2_vs_1e3_WA_1_Oct_2020_VeroT_d2	1e3_WA_1dORF6_d2	1e3_WA_1_Oct_2020_VeroT_d2
Comp	-0.0185283	0.994541	2	1e3_WA_1dORF6_d2_vs_1e3_WA_1_Oct_2020_VeroT_d2	1e3_WA_1dORF6_d2	1e3_WA_1_Oct_2020_VeroT_d2
Coq8a	0.37559	0.792891	2	1e3_WA_1dORF6_d2_vs_1e3_WA_1_Oct_2020_VeroT_d2	1e3_WA_1dORF6_d2	1e3_WA_1_Oct_2020_VeroT_d2
Coro6	0.587155	0.580183	2	1e3_WA_1dORF6_d2_vs_1e3_WA_1_Oct_2020_VeroT_d2	1e3_WA_1dORF6_d2	1e3_WA_1_Oct_2020_VeroT_d2
Cox6a2	0.675109	0.60902	2	1e3_WA_1dORF6_d2_vs_1e3_WA_1_Oct_2020_VeroT_d2	1e3_WA_1dORF6_d2	1e3_WA_1_Oct_2020_VeroT_d2
Cox7a1	0.492614	0.763888	2	1e3_WA_1dORF6_d2_vs_1e3_WA_1_Oct_2020_VeroT_d2	1e3_WA_1dORF6_d2	1e3_WA_1_Oct_2020_VeroT_d2
Cox8b	-0.274754	0.912772	2	1e3_WA_1dORF6_d2_vs_1e3_WA_1_Oct_2020_VeroT_d2	1e3_WA_1dORF6_d2	1e3_WA_1_Oct_2020_VeroT_d2
Cpxm2	0.196928	0.890535	2	1e3_WA_1dORF6_d2_vs_1e3_WA_1_Oct_2020_VeroT_d2	1e3_WA_1dORF6_d2	1e3_WA_1_Oct_2020_VeroT_d2
Crct1	0	1	2	1e3_WA_1dORF6_d2_vs_1e3_WA_1_Oct_2020_VeroT_d2	1e3_WA_1dORF6_d2	1e3_WA_1_Oct_2020_VeroT_d2
Csdc2	1.00953	0.457068	2	1e3_WA_1dORF6_d2_vs_1e3_WA_1_Oct_2020_VeroT_d2	1e3_WA_1dORF6_d2	1e3_WA_1_Oct_2020_VeroT_d2
Csf3	-2.08129	0.0361803	2	1e3_WA_1dORF6_d2_vs_1e3_WA_1_Oct_2020_VeroT_d2	1e3_WA_1dORF6_d2	1e3_WA_1_Oct_2020_VeroT_d2
Csmd2	-3.14778	0.0339121	2	1e3_WA_1dORF6_d2_vs_1e3_WA_1_Oct_2020_VeroT_d2	1e3_WA_1dORF6_d2	1e3_WA_1_Oct_2020_VeroT_d2
Csmd3	-4.80594	0.0217728	2	1e3_WA_1dORF6_d2_vs_1e3_WA_1_Oct_2020_VeroT_d2	1e3_WA_1dORF6_d2	1e3_WA_1_Oct_2020_VeroT_d2
Csrnp1	1.66235	1.90371e-07	2	1e3_WA_1dORF6_d2_vs_1e3_WA_1_Oct_2020_VeroT_d2	1e3_WA_1dORF6_d2	1e3_WA_1_Oct_2020_VeroT_d2
Cstdc4	-2.58691	0.00132314	2	1e3_WA_1dORF6_d2_vs_1e3_WA_1_Oct_2020_VeroT_d2	1e3_WA_1dORF6_d2	1e3_WA_1_Oct_2020_VeroT_d2
Cxcl1	-1.38807	0.0214113	2	1e3_WA_1dORF6_d2_vs_1e3_WA_1_Oct_2020_VeroT_d2	1e3_WA_1dORF6_d2	1e3_WA_1_Oct_2020_VeroT_d2
Cxcl2	-1.30272	0.0107936	2	1e3_WA_1dORF6_d2_vs_1e3_WA_1_Oct_2020_VeroT_d2	1e3_WA_1dORF6_d2	1e3_WA_1_Oct_2020_VeroT_d2
Cxcl3	-1.68142	0.0129273	2	1e3_WA_1dORF6_d2_vs_1e3_WA_1_Oct_2020_VeroT_d2	1e3_WA_1dORF6_d2	1e3_WA_1_Oct_2020_VeroT_d2
Cxcl5	-1.90754	0.00387031	2	1e3_WA_1dORF6_d2_vs_1e3_WA_1_Oct_2020_VeroT_d2	1e3_WA_1dORF6_d2	1e3_WA_1_Oct_2020_VeroT_d2
Cxcr2	-2.29673	1.28487e-06	2	1e3_WA_1dORF6_d2_vs_1e3_WA_1_Oct_2020_VeroT_d2	1e3_WA_1dORF6_d2	1e3_WA_1_Oct_2020_VeroT_d2
Cxxc4	-1.13285	0.250667	2	1e3_WA_1dORF6_d2_vs_1e3_WA_1_Oct_2020_VeroT_d2	1e3_WA_1dORF6_d2	1e3_WA_1_Oct_2020_VeroT_d2
D030068K23Rik	-3.69382	0.0499158	2	1e3_WA_1dORF6_d2_vs_1e3_WA_1_Oct_2020_VeroT_d2	1e3_WA_1dORF6_d2	1e3_WA_1_Oct_2020_VeroT_d2
D130004A15Rik	-1.08681	0.361494	2	1e3_WA_1dORF6_d2_vs_1e3_WA_1_Oct_2020_VeroT_d2	1e3_WA_1dORF6_d2	1e3_WA_1_Oct_2020_VeroT_d2
D230049E03Rik	-1.35738	0.234767	2	1e3_WA_1dORF6_d2_vs_1e3_WA_1_Oct_2020_VeroT_d2	1e3_WA_1dORF6_d2	1e3_WA_1_Oct_2020_VeroT_d2
D7Ertd443e	-3.33344	0.0191774	2	1e3_WA_1dORF6_d2_vs_1e3_WA_1_Oct_2020_VeroT_d2	1e3_WA_1dORF6_d2	1e3_WA_1_Oct_2020_VeroT_d2
Dab1	-2.78111	0.032337	2	1e3_WA_1dORF6_d2_vs_1e3_WA_1_Oct_2020_VeroT_d2	1e3_WA_1dORF6_d2	1e3_WA_1_Oct_2020_VeroT_d2
Dbpht2	-2.25664	0.132337	2	1e3_WA_1dORF6_d2_vs_1e3_WA_1_Oct_2020_VeroT_d2	1e3_WA_1dORF6_d2	1e3_WA_1_Oct_2020_VeroT_d2
Dcc	-3.88522	0.137692	2	1e3_WA_1dORF6_d2_vs_1e3_WA_1_Oct_2020_VeroT_d2	1e3_WA_1dORF6_d2	1e3_WA_1_Oct_2020_VeroT_d2
Ddx4	-0.679037	0.580995	2	1e3_WA_1dORF6_d2_vs_1e3_WA_1_Oct_2020_VeroT_d2	1e3_WA_1dORF6_d2	1e3_WA_1_Oct_2020_VeroT_d2
Ddx43	1.05012	0.464249	2	1e3_WA_1dORF6_d2_vs_1e3_WA_1_Oct_2020_VeroT_d2	1e3_WA_1dORF6_d2	1e3_WA_1_Oct_2020_VeroT_d2
Depdc1a	0.0448034	0.979979	2	1e3_WA_1dORF6_d2_vs_1e3_WA_1_Oct_2020_VeroT_d2	1e3_WA_1dORF6_d2	1e3_WA_1_Oct_2020_VeroT_d2
Dgat2	-0.164953	0.929081	2	1e3_WA_1dORF6_d2_vs_1e3_WA_1_Oct_2020_VeroT_d2	1e3_WA_1dORF6_d2	1e3_WA_1_Oct_2020_VeroT_d2
Dhrs7c	0.75589	0.726941	2	1e3_WA_1dORF6_d2_vs_1e3_WA_1_Oct_2020_VeroT_d2	1e3_WA_1dORF6_d2	1e3_WA_1_Oct_2020_VeroT_d2
Dlg2	0.525547	0.741505	2	1e3_WA_1dORF6_d2_vs_1e3_WA_1_Oct_2020_VeroT_d2	1e3_WA_1dORF6_d2	1e3_WA_1_Oct_2020_VeroT_d2
Dlgap1	-2.13954	0.00773568	2	1e3_WA_1dORF6_d2_vs_1e3_WA_1_Oct_2020_VeroT_d2	1e3_WA_1dORF6_d2	1e3_WA_1_Oct_2020_VeroT_d2
Dmgdh	-20.7225	1.83477e-14	2	1e3_WA_1dORF6_d2_vs_1e3_WA_1_Oct_2020_VeroT_d2	1e3_WA_1dORF6_d2	1e3_WA_1_Oct_2020_VeroT_d2
Dnajb7	-0.70551	0.445389	2	1e3_WA_1dORF6_d2_vs_1e3_WA_1_Oct_2020_VeroT_d2	1e3_WA_1dORF6_d2	1e3_WA_1_Oct_2020_VeroT_d2
Doc2g	0.0958604	0.956377	2	1e3_WA_1dORF6_d2_vs_1e3_WA_1_Oct_2020_VeroT_d2	1e3_WA_1dORF6_d2	1e3_WA_1_Oct_2020_VeroT_d2
Dock3	-0.986774	0.458926	2	1e3_WA_1dORF6_d2_vs_1e3_WA_1_Oct_2020_VeroT_d2	1e3_WA_1dORF6_d2	1e3_WA_1_Oct_2020_VeroT_d2
Dppa2	-3.53779	0.029296	2	1e3_WA_1dORF6_d2_vs_1e3_WA_1_Oct_2020_VeroT_d2	1e3_WA_1dORF6_d2	1e3_WA_1_Oct_2020_VeroT_d2
Dscaml1	-0.867687	0.630899	2	1e3_WA_1dORF6_d2_vs_1e3_WA_1_Oct_2020_VeroT_d2	1e3_WA_1dORF6_d2	1e3_WA_1_Oct_2020_VeroT_d2
Dsg3	-18.4062	3.11632e-08	2	1e3_WA_1dORF6_d2_vs_1e3_WA_1_Oct_2020_VeroT_d2	1e3_WA_1dORF6_d2	1e3_WA_1_Oct_2020_VeroT_d2
Dusp13	2.5828	0.00183586	2	1e3_WA_1dORF6_d2_vs_1e3_WA_1_Oct_2020_VeroT_d2	1e3_WA_1dORF6_d2	1e3_WA_1_Oct_2020_VeroT_d2
E030032P16Rik	-1.12697	0.505913	2	1e3_WA_1dORF6_d2_vs_1e3_WA_1_Oct_2020_VeroT_d2	1e3_WA_1dORF6_d2	1e3_WA_1_Oct_2020_VeroT_d2
E430014B02Rik	-1.5262	0.0742525	2	1e3_WA_1dORF6_d2_vs_1e3_WA_1_Oct_2020_VeroT_d2	1e3_WA_1dORF6_d2	1e3_WA_1_Oct_2020_VeroT_d2
Eef1a2	1.28729	0.459783	2	1e3_WA_1dORF6_d2_vs_1e3_WA_1_Oct_2020_VeroT_d2	1e3_WA_1dORF6_d2	1e3_WA_1_Oct_2020_VeroT_d2
Efcab8	-2.46302	0.0098925	2	1e3_WA_1dORF6_d2_vs_1e3_WA_1_Oct_2020_VeroT_d2	1e3_WA_1dORF6_d2	1e3_WA_1_Oct_2020_VeroT_d2
Egfros	-0.662132	0.722619	2	1e3_WA_1dORF6_d2_vs_1e3_WA_1_Oct_2020_VeroT_d2	1e3_WA_1dORF6_d2	1e3_WA_1_Oct_2020_VeroT_d2
ENSMUSG00000118410	-1.18081	0.184881	2	1e3_WA_1dORF6_d2_vs_1e3_WA_1_Oct_2020_VeroT_d2	1e3_WA_1dORF6_d2	1e3_WA_1_Oct_2020_VeroT_d2
ENSMUSG00002074943	-0.221563	0.947734	2	1e3_WA_1dORF6_d2_vs_1e3_WA_1_Oct_2020_VeroT_d2	1e3_WA_1dORF6_d2	1e3_WA_1_Oct_2020_VeroT_d2
ENSMUSG00002075158	-1.22307	0.069431	2	1e3_WA_1dORF6_d2_vs_1e3_WA_1_Oct_2020_VeroT_d2	1e3_WA_1dORF6_d2	1e3_WA_1_Oct_2020_VeroT_d2
ENSMUSG00002075215	-2.06211	0.122098	2	1e3_WA_1dORF6_d2_vs_1e3_WA_1_Oct_2020_VeroT_d2	1e3_WA_1dORF6_d2	1e3_WA_1_Oct_2020_VeroT_d2
ENSMUSG00002075232	-1.04407	0.291093	2	1e3_WA_1dORF6_d2_vs_1e3_WA_1_Oct_2020_VeroT_d2	1e3_WA_1dORF6_d2	1e3_WA_1_Oct_2020_VeroT_d2
ENSMUSG00002075580	-1.11177	0.238211	2	1e3_WA_1dORF6_d2_vs_1e3_WA_1_Oct_2020_VeroT_d2	1e3_WA_1dORF6_d2	1e3_WA_1_Oct_2020_VeroT_d2
ENSMUSG00002076222	-0.735258	0.609193	2	1e3_WA_1dORF6_d2_vs_1e3_WA_1_Oct_2020_VeroT_d2	1e3_WA_1dORF6_d2	1e3_WA_1_Oct_2020_VeroT_d2
Epha5	-3.97614	0.00501981	2	1e3_WA_1dORF6_d2_vs_1e3_WA_1_Oct_2020_VeroT_d2	1e3_WA_1dORF6_d2	1e3_WA_1_Oct_2020_VeroT_d2
Esrrg	0.294478	0.816174	2	1e3_WA_1dORF6_d2_vs_1e3_WA_1_Oct_2020_VeroT_d2	1e3_WA_1dORF6_d2	1e3_WA_1_Oct_2020_VeroT_d2
F530104D19Rik	0.0422121	0.98557	2	1e3_WA_1dORF6_d2_vs_1e3_WA_1_Oct_2020_VeroT_d2	1e3_WA_1dORF6_d2	1e3_WA_1_Oct_2020_VeroT_d2
F630040K05Rik	-2.93813	0.0145337	2	1e3_WA_1dORF6_d2_vs_1e3_WA_1_Oct_2020_VeroT_d2	1e3_WA_1dORF6_d2	1e3_WA_1_Oct_2020_VeroT_d2
F830112A20Rik	-2.04567	0.192779	2	1e3_WA_1dORF6_d2_vs_1e3_WA_1_Oct_2020_VeroT_d2	1e3_WA_1dORF6_d2	1e3_WA_1_Oct_2020_VeroT_d2
F830208F22Rik	-1.68135	0.123064	2	1e3_WA_1dORF6_d2_vs_1e3_WA_1_Oct_2020_VeroT_d2	1e3_WA_1dORF6_d2	1e3_WA_1_Oct_2020_VeroT_d2
Fam131b	0.746077	0.484127	2	1e3_WA_1dORF6_d2_vs_1e3_WA_1_Oct_2020_VeroT_d2	1e3_WA_1dORF6_d2	1e3_WA_1_Oct_2020_VeroT_d2
Fam135b	-4.89018	0.000480677	2	1e3_WA_1dORF6_d2_vs_1e3_WA_1_Oct_2020_VeroT_d2	1e3_WA_1dORF6_d2	1e3_WA_1_Oct_2020_VeroT_d2
Fam169a	-0.915225	0.483268	2	1e3_WA_1dORF6_d2_vs_1e3_WA_1_Oct_2020_VeroT_d2	1e3_WA_1dORF6_d2	1e3_WA_1_Oct_2020_VeroT_d2
Fam184b	-0.924684	0.569301	2	1e3_WA_1dORF6_d2_vs_1e3_WA_1_Oct_2020_VeroT_d2	1e3_WA_1dORF6_d2	1e3_WA_1_Oct_2020_VeroT_d2
Fam228b	0.547328	0.719667	2	1e3_WA_1dORF6_d2_vs_1e3_WA_1_Oct_2020_VeroT_d2	1e3_WA_1dORF6_d2	1e3_WA_1_Oct_2020_VeroT_d2
Fam25c	-0.460949	0.88009	2	1e3_WA_1dORF6_d2_vs_1e3_WA_1_Oct_2020_VeroT_d2	1e3_WA_1dORF6_d2	1e3_WA_1_Oct_2020_VeroT_d2
Fbxo40	1.00423	0.463531	2	1e3_WA_1dORF6_d2_vs_1e3_WA_1_Oct_2020_VeroT_d2	1e3_WA_1dORF6_d2	1e3_WA_1_Oct_2020_VeroT_d2
Fcgbp	1.25276	0.177494	2	1e3_WA_1dORF6_d2_vs_1e3_WA_1_Oct_2020_VeroT_d2	1e3_WA_1dORF6_d2	1e3_WA_1_Oct_2020_VeroT_d2
Fez1	-0.0440623	0.982971	2	1e3_WA_1dORF6_d2_vs_1e3_WA_1_Oct_2020_VeroT_d2	1e3_WA_1dORF6_d2	1e3_WA_1_Oct_2020_VeroT_d2
Fgf23	-0.525286	0.770131	2	1e3_WA_1dORF6_d2_vs_1e3_WA_1_Oct_2020_VeroT_d2	1e3_WA_1dORF6_d2	1e3_WA_1_Oct_2020_VeroT_d2
Fhod3	0.508058	0.694471	2	1e3_WA_1dORF6_d2_vs_1e3_WA_1_Oct_2020_VeroT_d2	1e3_WA_1dORF6_d2	1e3_WA_1_Oct_2020_VeroT_d2
Flnc	1.11208	0.101459	2	1e3_WA_1dORF6_d2_vs_1e3_WA_1_Oct_2020_VeroT_d2	1e3_WA_1dORF6_d2	1e3_WA_1_Oct_2020_VeroT_d2
Foxd4	-2.915	0.00902195	2	1e3_WA_1dORF6_d2_vs_1e3_WA_1_Oct_2020_VeroT_d2	1e3_WA_1dORF6_d2	1e3_WA_1_Oct_2020_VeroT_d2
Frmd3	-2.18434	0.156706	2	1e3_WA_1dORF6_d2_vs_1e3_WA_1_Oct_2020_VeroT_d2	1e3_WA_1dORF6_d2	1e3_WA_1_Oct_2020_VeroT_d2
G530011O06Rik	-0.440868	0.74898	2	1e3_WA_1dORF6_d2_vs_1e3_WA_1_Oct_2020_VeroT_d2	1e3_WA_1dORF6_d2	1e3_WA_1_Oct_2020_VeroT_d2
Gabra2	-4.01794	0.11538	2	1e3_WA_1dORF6_d2_vs_1e3_WA_1_Oct_2020_VeroT_d2	1e3_WA_1dORF6_d2	1e3_WA_1_Oct_2020_VeroT_d2
Gabra4	-2.88866	0.0826685	2	1e3_WA_1dORF6_d2_vs_1e3_WA_1_Oct_2020_VeroT_d2	1e3_WA_1dORF6_d2	1e3_WA_1_Oct_2020_VeroT_d2
Gabrb1	-1.81121	0.11454	2	1e3_WA_1dORF6_d2_vs_1e3_WA_1_Oct_2020_VeroT_d2	1e3_WA_1dORF6_d2	1e3_WA_1_Oct_2020_VeroT_d2
Gal3st2c	-3.84969	0.0108819	2	1e3_WA_1dORF6_d2_vs_1e3_WA_1_Oct_2020_VeroT_d2	1e3_WA_1dORF6_d2	1e3_WA_1_Oct_2020_VeroT_d2
Gcg	-1.70423	0.00355965	2	1e3_WA_1dORF6_d2_vs_1e3_WA_1_Oct_2020_VeroT_d2	1e3_WA_1dORF6_d2	1e3_WA_1_Oct_2020_VeroT_d2
Gm10118	-1.87322	0.204278	2	1e3_WA_1dORF6_d2_vs_1e3_WA_1_Oct_2020_VeroT_d2	1e3_WA_1dORF6_d2	1e3_WA_1_Oct_2020_VeroT_d2
Gm10143	-1.42324	0.329976	2	1e3_WA_1dORF6_d2_vs_1e3_WA_1_Oct_2020_VeroT_d2	1e3_WA_1dORF6_d2	1e3_WA_1_Oct_2020_VeroT_d2
Gm10252	-0.590615	0.694441	2	1e3_WA_1dORF6_d2_vs_1e3_WA_1_Oct_2020_VeroT_d2	1e3_WA_1dORF6_d2	1e3_WA_1_Oct_2020_VeroT_d2
Gm10271	-0.46895	0.738148	2	1e3_WA_1dORF6_d2_vs_1e3_WA_1_Oct_2020_VeroT_d2	1e3_WA_1dORF6_d2	1e3_WA_1_Oct_2020_VeroT_d2
Gm10356	-0.622099	0.516825	2	1e3_WA_1dORF6_d2_vs_1e3_WA_1_Oct_2020_VeroT_d2	1e3_WA_1dORF6_d2	1e3_WA_1_Oct_2020_VeroT_d2
Gm10388	-2.07246	1.63521e-07	2	1e3_WA_1dORF6_d2_vs_1e3_WA_1_Oct_2020_VeroT_d2	1e3_WA_1dORF6_d2	1e3_WA_1_Oct_2020_VeroT_d2
Gm10440	-0.213655	0.916397	2	1e3_WA_1dORF6_d2_vs_1e3_WA_1_Oct_2020_VeroT_d2	1e3_WA_1dORF6_d2	1e3_WA_1_Oct_2020_VeroT_d2
Gm10505	1.15758	0.229232	2	1e3_WA_1dORF6_d2_vs_1e3_WA_1_Oct_2020_VeroT_d2	1e3_WA_1dORF6_d2	1e3_WA_1_Oct_2020_VeroT_d2
Gm10602	-0.33452	0.843298	2	1e3_WA_1dORF6_d2_vs_1e3_WA_1_Oct_2020_VeroT_d2	1e3_WA_1dORF6_d2	1e3_WA_1_Oct_2020_VeroT_d2
Gm10717	-2.25569	0.0998013	2	1e3_WA_1dORF6_d2_vs_1e3_WA_1_Oct_2020_VeroT_d2	1e3_WA_1dORF6_d2	1e3_WA_1_Oct_2020_VeroT_d2
Gm10718	-2.02366	0.108226	2	1e3_WA_1dORF6_d2_vs_1e3_WA_1_Oct_2020_VeroT_d2	1e3_WA_1dORF6_d2	1e3_WA_1_Oct_2020_VeroT_d2
Gm10719	-2.55563	0.0846267	2	1e3_WA_1dORF6_d2_vs_1e3_WA_1_Oct_2020_VeroT_d2	1e3_WA_1dORF6_d2	1e3_WA_1_Oct_2020_VeroT_d2
Gm10722	-2.47319	0.0767738	2	1e3_WA_1dORF6_d2_vs_1e3_WA_1_Oct_2020_VeroT_d2	1e3_WA_1dORF6_d2	1e3_WA_1_Oct_2020_VeroT_d2
Gm10800	-3.71667	0.00317005	2	1e3_WA_1dORF6_d2_vs_1e3_WA_1_Oct_2020_VeroT_d2	1e3_WA_1dORF6_d2	1e3_WA_1_Oct_2020_VeroT_d2
Gm10801	-3.50177	0.00915485	2	1e3_WA_1dORF6_d2_vs_1e3_WA_1_Oct_2020_VeroT_d2	1e3_WA_1dORF6_d2	1e3_WA_1_Oct_2020_VeroT_d2
Gm10827	-0.679231	0.692499	2	1e3_WA_1dORF6_d2_vs_1e3_WA_1_Oct_2020_VeroT_d2	1e3_WA_1dORF6_d2	1e3_WA_1_Oct_2020_VeroT_d2
Gm10997	-0.981777	0.266528	2	1e3_WA_1dORF6_d2_vs_1e3_WA_1_Oct_2020_VeroT_d2	1e3_WA_1dORF6_d2	1e3_WA_1_Oct_2020_VeroT_d2
Gm11168	-2.42464	0.0742929	2	1e3_WA_1dORF6_d2_vs_1e3_WA_1_Oct_2020_VeroT_d2	1e3_WA_1dORF6_d2	1e3_WA_1_Oct_2020_VeroT_d2
Gm11425	-0.69815	0.300915	2	1e3_WA_1dORF6_d2_vs_1e3_WA_1_Oct_2020_VeroT_d2	1e3_WA_1dORF6_d2	1e3_WA_1_Oct_2020_VeroT_d2
Gm11624	-0.0582262	0.981972	2	1e3_WA_1dORF6_d2_vs_1e3_WA_1_Oct_2020_VeroT_d2	1e3_WA_1dORF6_d2	1e3_WA_1_Oct_2020_VeroT_d2
Gm11639	-0.832953	0.543862	2	1e3_WA_1dORF6_d2_vs_1e3_WA_1_Oct_2020_VeroT_d2	1e3_WA_1dORF6_d2	1e3_WA_1_Oct_2020_VeroT_d2
Gm11693	-2.76681	0.0165976	2	1e3_WA_1dORF6_d2_vs_1e3_WA_1_Oct_2020_VeroT_d2	1e3_WA_1dORF6_d2	1e3_WA_1_Oct_2020_VeroT_d2
Gm11734	1.64422	0.132516	2	1e3_WA_1dORF6_d2_vs_1e3_WA_1_Oct_2020_VeroT_d2	1e3_WA_1dORF6_d2	1e3_WA_1_Oct_2020_VeroT_d2
Gm11969	-0.968273	0.260147	2	1e3_WA_1dORF6_d2_vs_1e3_WA_1_Oct_2020_VeroT_d2	1e3_WA_1dORF6_d2	1e3_WA_1_Oct_2020_VeroT_d2
Gm12171	-3.75354	0.00935805	2	1e3_WA_1dORF6_d2_vs_1e3_WA_1_Oct_2020_VeroT_d2	1e3_WA_1dORF6_d2	1e3_WA_1_Oct_2020_VeroT_d2
Gm12229	-0.823734	0.424907	2	1e3_WA_1dORF6_d2_vs_1e3_WA_1_Oct_2020_VeroT_d2	1e3_WA_1dORF6_d2	1e3_WA_1_Oct_2020_VeroT_d2
Gm12253	-0.350286	0.850527	2	1e3_WA_1dORF6_d2_vs_1e3_WA_1_Oct_2020_VeroT_d2	1e3_WA_1dORF6_d2	1e3_WA_1_Oct_2020_VeroT_d2
Gm12333	-1.12496	0.368793	2	1e3_WA_1dORF6_d2_vs_1e3_WA_1_Oct_2020_VeroT_d2	1e3_WA_1dORF6_d2	1e3_WA_1_Oct_2020_VeroT_d2
Gm12577	0.128695	0.933874	2	1e3_WA_1dORF6_d2_vs_1e3_WA_1_Oct_2020_VeroT_d2	1e3_WA_1dORF6_d2	1e3_WA_1_Oct_2020_VeroT_d2
Gm12735	-2.42915	0.0780624	2	1e3_WA_1dORF6_d2_vs_1e3_WA_1_Oct_2020_VeroT_d2	1e3_WA_1dORF6_d2	1e3_WA_1_Oct_2020_VeroT_d2
Gm12924	-1.00975	0.239604	2	1e3_WA_1dORF6_d2_vs_1e3_WA_1_Oct_2020_VeroT_d2	1e3_WA_1dORF6_d2	1e3_WA_1_Oct_2020_VeroT_d2
Gm13006	-3.48246	0.0363633	2	1e3_WA_1dORF6_d2_vs_1e3_WA_1_Oct_2020_VeroT_d2	1e3_WA_1dORF6_d2	1e3_WA_1_Oct_2020_VeroT_d2
Gm13160	-0.743376	0.626363	2	1e3_WA_1dORF6_d2_vs_1e3_WA_1_Oct_2020_VeroT_d2	1e3_WA_1dORF6_d2	1e3_WA_1_Oct_2020_VeroT_d2
Gm13215	-1.1531	0.374378	2	1e3_WA_1dORF6_d2_vs_1e3_WA_1_Oct_2020_VeroT_d2	1e3_WA_1dORF6_d2	1e3_WA_1_Oct_2020_VeroT_d2
Gm13339	0.664499	0.641884	2	1e3_WA_1dORF6_d2_vs_1e3_WA_1_Oct_2020_VeroT_d2	1e3_WA_1dORF6_d2	1e3_WA_1_Oct_2020_VeroT_d2
Gm13340	0.240088	0.851168	2	1e3_WA_1dORF6_d2_vs_1e3_WA_1_Oct_2020_VeroT_d2	1e3_WA_1dORF6_d2	1e3_WA_1_Oct_2020_VeroT_d2
Gm13341	-0.367208	0.807876	2	1e3_WA_1dORF6_d2_vs_1e3_WA_1_Oct_2020_VeroT_d2	1e3_WA_1dORF6_d2	1e3_WA_1_Oct_2020_VeroT_d2
Gm13556	-1.61433	0.015987	2	1e3_WA_1dORF6_d2_vs_1e3_WA_1_Oct_2020_VeroT_d2	1e3_WA_1dORF6_d2	1e3_WA_1_Oct_2020_VeroT_d2
Gm13684	-0.861354	0.228916	2	1e3_WA_1dORF6_d2_vs_1e3_WA_1_Oct_2020_VeroT_d2	1e3_WA_1dORF6_d2	1e3_WA_1_Oct_2020_VeroT_d2
Gm13822	-1.5323	0.00151768	2	1e3_WA_1dORF6_d2_vs_1e3_WA_1_Oct_2020_VeroT_d2	1e3_WA_1dORF6_d2	1e3_WA_1_Oct_2020_VeroT_d2
Gm13986	-1.13566	0.393299	2	1e3_WA_1dORF6_d2_vs_1e3_WA_1_Oct_2020_VeroT_d2	1e3_WA_1dORF6_d2	1e3_WA_1_Oct_2020_VeroT_d2
Gm14125	-1.09807	0.280572	2	1e3_WA_1dORF6_d2_vs_1e3_WA_1_Oct_2020_VeroT_d2	1e3_WA_1dORF6_d2	1e3_WA_1_Oct_2020_VeroT_d2
Gm14239	-0.249369	0.877373	2	1e3_WA_1dORF6_d2_vs_1e3_WA_1_Oct_2020_VeroT_d2	1e3_WA_1dORF6_d2	1e3_WA_1_Oct_2020_VeroT_d2
Gm14252	-1.83745	0.150498	2	1e3_WA_1dORF6_d2_vs_1e3_WA_1_Oct_2020_VeroT_d2	1e3_WA_1dORF6_d2	1e3_WA_1_Oct_2020_VeroT_d2
Gm14537	-1.72799	0.0039948	2	1e3_WA_1dORF6_d2_vs_1e3_WA_1_Oct_2020_VeroT_d2	1e3_WA_1dORF6_d2	1e3_WA_1_Oct_2020_VeroT_d2
Gm14636	-0.863458	0.488137	2	1e3_WA_1dORF6_d2_vs_1e3_WA_1_Oct_2020_VeroT_d2	1e3_WA_1dORF6_d2	1e3_WA_1_Oct_2020_VeroT_d2
Gm14696	-7.39284	0.00903442	2	1e3_WA_1dORF6_d2_vs_1e3_WA_1_Oct_2020_VeroT_d2	1e3_WA_1dORF6_d2	1e3_WA_1_Oct_2020_VeroT_d2
Gm14853	-0.211551	0.901747	2	1e3_WA_1dORF6_d2_vs_1e3_WA_1_Oct_2020_VeroT_d2	1e3_WA_1dORF6_d2	1e3_WA_1_Oct_2020_VeroT_d2
Gm15077	-0.865682	0.580995	2	1e3_WA_1dORF6_d2_vs_1e3_WA_1_Oct_2020_VeroT_d2	1e3_WA_1dORF6_d2	1e3_WA_1_Oct_2020_VeroT_d2
Gm15186	-0.492292	0.75645	2	1e3_WA_1dORF6_d2_vs_1e3_WA_1_Oct_2020_VeroT_d2	1e3_WA_1dORF6_d2	1e3_WA_1_Oct_2020_VeroT_d2
Gm15356	-1.01845	0.494552	2	1e3_WA_1dORF6_d2_vs_1e3_WA_1_Oct_2020_VeroT_d2	1e3_WA_1dORF6_d2	1e3_WA_1_Oct_2020_VeroT_d2
Gm15385	-1.61633	0.140622	2	1e3_WA_1dORF6_d2_vs_1e3_WA_1_Oct_2020_VeroT_d2	1e3_WA_1dORF6_d2	1e3_WA_1_Oct_2020_VeroT_d2
Gm15503	-1.84331	0.0864921	2	1e3_WA_1dORF6_d2_vs_1e3_WA_1_Oct_2020_VeroT_d2	1e3_WA_1dORF6_d2	1e3_WA_1_Oct_2020_VeroT_d2
Gm15543	0.600469	0.844312	2	1e3_WA_1dORF6_d2_vs_1e3_WA_1_Oct_2020_VeroT_d2	1e3_WA_1dORF6_d2	1e3_WA_1_Oct_2020_VeroT_d2
Gm15638	-1.8519	0.147842	2	1e3_WA_1dORF6_d2_vs_1e3_WA_1_Oct_2020_VeroT_d2	1e3_WA_1dORF6_d2	1e3_WA_1_Oct_2020_VeroT_d2
Gm15713	-0.679857	0.539789	2	1e3_WA_1dORF6_d2_vs_1e3_WA_1_Oct_2020_VeroT_d2	1e3_WA_1dORF6_d2	1e3_WA_1_Oct_2020_VeroT_d2
Gm15789	-0.804333	0.450325	2	1e3_WA_1dORF6_d2_vs_1e3_WA_1_Oct_2020_VeroT_d2	1e3_WA_1dORF6_d2	1e3_WA_1_Oct_2020_VeroT_d2
Gm15809	-0.396406	0.77978	2	1e3_WA_1dORF6_d2_vs_1e3_WA_1_Oct_2020_VeroT_d2	1e3_WA_1dORF6_d2	1e3_WA_1_Oct_2020_VeroT_d2
Gm15849	-1.29942	0.149129	2	1e3_WA_1dORF6_d2_vs_1e3_WA_1_Oct_2020_VeroT_d2	1e3_WA_1dORF6_d2	1e3_WA_1_Oct_2020_VeroT_d2
Gm15859	-2.29503	0.00782487	2	1e3_WA_1dORF6_d2_vs_1e3_WA_1_Oct_2020_VeroT_d2	1e3_WA_1dORF6_d2	1e3_WA_1_Oct_2020_VeroT_d2
Gm15892	-1.71788	0.0838995	2	1e3_WA_1dORF6_d2_vs_1e3_WA_1_Oct_2020_VeroT_d2	1e3_WA_1dORF6_d2	1e3_WA_1_Oct_2020_VeroT_d2
Gm15901	-0.710234	0.594848	2	1e3_WA_1dORF6_d2_vs_1e3_WA_1_Oct_2020_VeroT_d2	1e3_WA_1dORF6_d2	1e3_WA_1_Oct_2020_VeroT_d2
Gm15902	-1.35121	0.209473	2	1e3_WA_1dORF6_d2_vs_1e3_WA_1_Oct_2020_VeroT_d2	1e3_WA_1dORF6_d2	1e3_WA_1_Oct_2020_VeroT_d2
Gm15963	-1.4125	0.113521	2	1e3_WA_1dORF6_d2_vs_1e3_WA_1_Oct_2020_VeroT_d2	1e3_WA_1dORF6_d2	1e3_WA_1_Oct_2020_VeroT_d2
Gm15991	0.154622	0.923689	2	1e3_WA_1dORF6_d2_vs_1e3_WA_1_Oct_2020_VeroT_d2	1e3_WA_1dORF6_d2	1e3_WA_1_Oct_2020_VeroT_d2
Gm16157	-1.98567	0.236455	2	1e3_WA_1dORF6_d2_vs_1e3_WA_1_Oct_2020_VeroT_d2	1e3_WA_1dORF6_d2	1e3_WA_1_Oct_2020_VeroT_d2
Gm16162	-1.41161	0.255986	2	1e3_WA_1dORF6_d2_vs_1e3_WA_1_Oct_2020_VeroT_d2	1e3_WA_1dORF6_d2	1e3_WA_1_Oct_2020_VeroT_d2
Gm16301	-0.18292	0.902495	2	1e3_WA_1dORF6_d2_vs_1e3_WA_1_Oct_2020_VeroT_d2	1e3_WA_1dORF6_d2	1e3_WA_1_Oct_2020_VeroT_d2
Gm16318	-1.378	0.34623	2	1e3_WA_1dORF6_d2_vs_1e3_WA_1_Oct_2020_VeroT_d2	1e3_WA_1dORF6_d2	1e3_WA_1_Oct_2020_VeroT_d2
Gm16540	-2.20974	0.0501757	2	1e3_WA_1dORF6_d2_vs_1e3_WA_1_Oct_2020_VeroT_d2	1e3_WA_1dORF6_d2	1e3_WA_1_Oct_2020_VeroT_d2
Gm16556	-1.18835	0.113482	2	1e3_WA_1dORF6_d2_vs_1e3_WA_1_Oct_2020_VeroT_d2	1e3_WA_1dORF6_d2	1e3_WA_1_Oct_2020_VeroT_d2
Gm16976	-3.37452	0.061003	2	1e3_WA_1dORF6_d2_vs_1e3_WA_1_Oct_2020_VeroT_d2	1e3_WA_1dORF6_d2	1e3_WA_1_Oct_2020_VeroT_d2
Gm17036	-1.00942	0.450798	2	1e3_WA_1dORF6_d2_vs_1e3_WA_1_Oct_2020_VeroT_d2	1e3_WA_1dORF6_d2	1e3_WA_1_Oct_2020_VeroT_d2
Gm17058	-0.918482	0.342445	2	1e3_WA_1dORF6_d2_vs_1e3_WA_1_Oct_2020_VeroT_d2	1e3_WA_1dORF6_d2	1e3_WA_1_Oct_2020_VeroT_d2
Gm17210	-1.59335	0.0183835	2	1e3_WA_1dORF6_d2_vs_1e3_WA_1_Oct_2020_VeroT_d2	1e3_WA_1dORF6_d2	1e3_WA_1_Oct_2020_VeroT_d2
Gm17333	-3.08658	0.0175226	2	1e3_WA_1dORF6_d2_vs_1e3_WA_1_Oct_2020_VeroT_d2	1e3_WA_1dORF6_d2	1e3_WA_1_Oct_2020_VeroT_d2
Gm17428	-1.17177	0.615363	2	1e3_WA_1dORF6_d2_vs_1e3_WA_1_Oct_2020_VeroT_d2	1e3_WA_1dORF6_d2	1e3_WA_1_Oct_2020_VeroT_d2
Gm17893	-0.590097	0.446462	2	1e3_WA_1dORF6_d2_vs_1e3_WA_1_Oct_2020_VeroT_d2	1e3_WA_1dORF6_d2	1e3_WA_1_Oct_2020_VeroT_d2
Gm18072	-1.37294	0.168415	2	1e3_WA_1dORF6_d2_vs_1e3_WA_1_Oct_2020_VeroT_d2	1e3_WA_1dORF6_d2	1e3_WA_1_Oct_2020_VeroT_d2
Gm18445	-0.647694	0.674401	2	1e3_WA_1dORF6_d2_vs_1e3_WA_1_Oct_2020_VeroT_d2	1e3_WA_1dORF6_d2	1e3_WA_1_Oct_2020_VeroT_d2
Gm18722	-5.09511	9.05972e-06	2	1e3_WA_1dORF6_d2_vs_1e3_WA_1_Oct_2020_VeroT_d2	1e3_WA_1dORF6_d2	1e3_WA_1_Oct_2020_VeroT_d2
Gm19085	-2.2104	0.113079	2	1e3_WA_1dORF6_d2_vs_1e3_WA_1_Oct_2020_VeroT_d2	1e3_WA_1dORF6_d2	1e3_WA_1_Oct_2020_VeroT_d2
Gm19276	-1.87695	0.0970002	2	1e3_WA_1dORF6_d2_vs_1e3_WA_1_Oct_2020_VeroT_d2	1e3_WA_1dORF6_d2	1e3_WA_1_Oct_2020_VeroT_d2
Gm19325	-1.595	0.00129442	2	1e3_WA_1dORF6_d2_vs_1e3_WA_1_Oct_2020_VeroT_d2	1e3_WA_1dORF6_d2	1e3_WA_1_Oct_2020_VeroT_d2
Gm19514	-1.84633	0.0396359	2	1e3_WA_1dORF6_d2_vs_1e3_WA_1_Oct_2020_VeroT_d2	1e3_WA_1dORF6_d2	1e3_WA_1_Oct_2020_VeroT_d2
Gm19519	-0.660148	0.797118	2	1e3_WA_1dORF6_d2_vs_1e3_WA_1_Oct_2020_VeroT_d2	1e3_WA_1dORF6_d2	1e3_WA_1_Oct_2020_VeroT_d2
Gm19653	-0.986273	0.222309	2	1e3_WA_1dORF6_d2_vs_1e3_WA_1_Oct_2020_VeroT_d2	1e3_WA_1dORF6_d2	1e3_WA_1_Oct_2020_VeroT_d2
Gm19817	-0.577115	0.475834	2	1e3_WA_1dORF6_d2_vs_1e3_WA_1_Oct_2020_VeroT_d2	1e3_WA_1dORF6_d2	1e3_WA_1_Oct_2020_VeroT_d2
Gm19951	0.172069	0.8379	2	1e3_WA_1dORF6_d2_vs_1e3_WA_1_Oct_2020_VeroT_d2	1e3_WA_1dORF6_d2	1e3_WA_1_Oct_2020_VeroT_d2
Gm19967	-1.33292	0.32565	2	1e3_WA_1dORF6_d2_vs_1e3_WA_1_Oct_2020_VeroT_d2	1e3_WA_1dORF6_d2	1e3_WA_1_Oct_2020_VeroT_d2
Gm20043	-6.99547	0.00691208	2	1e3_WA_1dORF6_d2_vs_1e3_WA_1_Oct_2020_VeroT_d2	1e3_WA_1dORF6_d2	1e3_WA_1_Oct_2020_VeroT_d2
Gm20125	-1.29052	0.445876	2	1e3_WA_1dORF6_d2_vs_1e3_WA_1_Oct_2020_VeroT_d2	1e3_WA_1dORF6_d2	1e3_WA_1_Oct_2020_VeroT_d2
Gm20275	-1.83664	0.0798356	2	1e3_WA_1dORF6_d2_vs_1e3_WA_1_Oct_2020_VeroT_d2	1e3_WA_1dORF6_d2	1e3_WA_1_Oct_2020_VeroT_d2
Gm20392	-1.22241	0.402858	2	1e3_WA_1dORF6_d2_vs_1e3_WA_1_Oct_2020_VeroT_d2	1e3_WA_1dORF6_d2	1e3_WA_1_Oct_2020_VeroT_d2
Gm20682	-0.843675	0.457509	2	1e3_WA_1dORF6_d2_vs_1e3_WA_1_Oct_2020_VeroT_d2	1e3_WA_1dORF6_d2	1e3_WA_1_Oct_2020_VeroT_d2
Gm22060	-1.25973	0.291093	2	1e3_WA_1dORF6_d2_vs_1e3_WA_1_Oct_2020_VeroT_d2	1e3_WA_1dORF6_d2	1e3_WA_1_Oct_2020_VeroT_d2
Gm22107	-0.0801328	0.957511	2	1e3_WA_1dORF6_d2_vs_1e3_WA_1_Oct_2020_VeroT_d2	1e3_WA_1dORF6_d2	1e3_WA_1_Oct_2020_VeroT_d2
Gm22299	-1.40072	0.229716	2	1e3_WA_1dORF6_d2_vs_1e3_WA_1_Oct_2020_VeroT_d2	1e3_WA_1dORF6_d2	1e3_WA_1_Oct_2020_VeroT_d2
Gm2245	-1.34291	0.0999463	2	1e3_WA_1dORF6_d2_vs_1e3_WA_1_Oct_2020_VeroT_d2	1e3_WA_1dORF6_d2	1e3_WA_1_Oct_2020_VeroT_d2
Gm22739	-1.15382	0.208968	2	1e3_WA_1dORF6_d2_vs_1e3_WA_1_Oct_2020_VeroT_d2	1e3_WA_1dORF6_d2	1e3_WA_1_Oct_2020_VeroT_d2
Gm22944	-6.66985	0.0160485	2	1e3_WA_1dORF6_d2_vs_1e3_WA_1_Oct_2020_VeroT_d2	1e3_WA_1dORF6_d2	1e3_WA_1_Oct_2020_VeroT_d2
Gm22951	-0.565874	0.722735	2	1e3_WA_1dORF6_d2_vs_1e3_WA_1_Oct_2020_VeroT_d2	1e3_WA_1dORF6_d2	1e3_WA_1_Oct_2020_VeroT_d2
Gm23058	-1.6943	0.0122657	2	1e3_WA_1dORF6_d2_vs_1e3_WA_1_Oct_2020_VeroT_d2	1e3_WA_1dORF6_d2	1e3_WA_1_Oct_2020_VeroT_d2
Gm23722	-2.3712	0.000448492	2	1e3_WA_1dORF6_d2_vs_1e3_WA_1_Oct_2020_VeroT_d2	1e3_WA_1dORF6_d2	1e3_WA_1_Oct_2020_VeroT_d2
Gm2396	-1.0543	0.42214	2	1e3_WA_1dORF6_d2_vs_1e3_WA_1_Oct_2020_VeroT_d2	1e3_WA_1dORF6_d2	1e3_WA_1_Oct_2020_VeroT_d2
Gm24095	-1.38415	0.259273	2	1e3_WA_1dORF6_d2_vs_1e3_WA_1_Oct_2020_VeroT_d2	1e3_WA_1dORF6_d2	1e3_WA_1_Oct_2020_VeroT_d2
Gm24143	-1.20861	0.227118	2	1e3_WA_1dORF6_d2_vs_1e3_WA_1_Oct_2020_VeroT_d2	1e3_WA_1dORF6_d2	1e3_WA_1_Oct_2020_VeroT_d2
Gm24145	0.0366306	0.986536	2	1e3_WA_1dORF6_d2_vs_1e3_WA_1_Oct_2020_VeroT_d2	1e3_WA_1dORF6_d2	1e3_WA_1_Oct_2020_VeroT_d2
Gm24412	-0.63477	0.556295	2	1e3_WA_1dORF6_d2_vs_1e3_WA_1_Oct_2020_VeroT_d2	1e3_WA_1dORF6_d2	1e3_WA_1_Oct_2020_VeroT_d2
Gm24492	-0.948588	0.337486	2	1e3_WA_1dORF6_d2_vs_1e3_WA_1_Oct_2020_VeroT_d2	1e3_WA_1dORF6_d2	1e3_WA_1_Oct_2020_VeroT_d2
Gm24539	-1.53871	0.212512	2	1e3_WA_1dORF6_d2_vs_1e3_WA_1_Oct_2020_VeroT_d2	1e3_WA_1dORF6_d2	1e3_WA_1_Oct_2020_VeroT_d2
Gm24878	-0.266274	0.855461	2	1e3_WA_1dORF6_d2_vs_1e3_WA_1_Oct_2020_VeroT_d2	1e3_WA_1dORF6_d2	1e3_WA_1_Oct_2020_VeroT_d2
Gm2531	-0.852463	0.478458	2	1e3_WA_1dORF6_d2_vs_1e3_WA_1_Oct_2020_VeroT_d2	1e3_WA_1dORF6_d2	1e3_WA_1_Oct_2020_VeroT_d2
Gm25390	-1.50897	0.120617	2	1e3_WA_1dORF6_d2_vs_1e3_WA_1_Oct_2020_VeroT_d2	1e3_WA_1dORF6_d2	1e3_WA_1_Oct_2020_VeroT_d2
Gm25803	-0.56684	0.74993	2	1e3_WA_1dORF6_d2_vs_1e3_WA_1_Oct_2020_VeroT_d2	1e3_WA_1dORF6_d2	1e3_WA_1_Oct_2020_VeroT_d2
Gm25862	-1.98275	0.0523733	2	1e3_WA_1dORF6_d2_vs_1e3_WA_1_Oct_2020_VeroT_d2	1e3_WA_1dORF6_d2	1e3_WA_1_Oct_2020_VeroT_d2
Gm26511	-0.932737	0.396532	2	1e3_WA_1dORF6_d2_vs_1e3_WA_1_Oct_2020_VeroT_d2	1e3_WA_1dORF6_d2	1e3_WA_1_Oct_2020_VeroT_d2
Gm26520	-1.71975	0.155191	2	1e3_WA_1dORF6_d2_vs_1e3_WA_1_Oct_2020_VeroT_d2	1e3_WA_1dORF6_d2	1e3_WA_1_Oct_2020_VeroT_d2
Gm26640	-3.17352	0.0172527	2	1e3_WA_1dORF6_d2_vs_1e3_WA_1_Oct_2020_VeroT_d2	1e3_WA_1dORF6_d2	1e3_WA_1_Oct_2020_VeroT_d2
Gm26674	-0.668033	0.634575	2	1e3_WA_1dORF6_d2_vs_1e3_WA_1_Oct_2020_VeroT_d2	1e3_WA_1dORF6_d2	1e3_WA_1_Oct_2020_VeroT_d2
Gm26692	-1.62691	0.27559	2	1e3_WA_1dORF6_d2_vs_1e3_WA_1_Oct_2020_VeroT_d2	1e3_WA_1dORF6_d2	1e3_WA_1_Oct_2020_VeroT_d2
Gm26703	0.403429	0.779321	2	1e3_WA_1dORF6_d2_vs_1e3_WA_1_Oct_2020_VeroT_d2	1e3_WA_1dORF6_d2	1e3_WA_1_Oct_2020_VeroT_d2
Gm26826	-1.21473	0.133356	2	1e3_WA_1dORF6_d2_vs_1e3_WA_1_Oct_2020_VeroT_d2	1e3_WA_1dORF6_d2	1e3_WA_1_Oct_2020_VeroT_d2
Gm26861	-4.67326	0.114144	2	1e3_WA_1dORF6_d2_vs_1e3_WA_1_Oct_2020_VeroT_d2	1e3_WA_1dORF6_d2	1e3_WA_1_Oct_2020_VeroT_d2
Gm26877	-1.29456	0.20201	2	1e3_WA_1dORF6_d2_vs_1e3_WA_1_Oct_2020_VeroT_d2	1e3_WA_1dORF6_d2	1e3_WA_1_Oct_2020_VeroT_d2
Gm26944	-0.563463	0.285968	2	1e3_WA_1dORF6_d2_vs_1e3_WA_1_Oct_2020_VeroT_d2	1e3_WA_1dORF6_d2	1e3_WA_1_Oct_2020_VeroT_d2
Gm27206	-0.98798	0.423758	2	1e3_WA_1dORF6_d2_vs_1e3_WA_1_Oct_2020_VeroT_d2	1e3_WA_1dORF6_d2	1e3_WA_1_Oct_2020_VeroT_d2
Gm28693	-1.9825	0.120209	2	1e3_WA_1dORF6_d2_vs_1e3_WA_1_Oct_2020_VeroT_d2	1e3_WA_1dORF6_d2	1e3_WA_1_Oct_2020_VeroT_d2
Gm28723	-2.72033	0.00788525	2	1e3_WA_1dORF6_d2_vs_1e3_WA_1_Oct_2020_VeroT_d2	1e3_WA_1dORF6_d2	1e3_WA_1_Oct_2020_VeroT_d2
Gm28791	-1.27952	0.0277656	2	1e3_WA_1dORF6_d2_vs_1e3_WA_1_Oct_2020_VeroT_d2	1e3_WA_1dORF6_d2	1e3_WA_1_Oct_2020_VeroT_d2
Gm28940	-1.88559	0.0130209	2	1e3_WA_1dORF6_d2_vs_1e3_WA_1_Oct_2020_VeroT_d2	1e3_WA_1dORF6_d2	1e3_WA_1_Oct_2020_VeroT_d2
Gm29055	-0.19847	0.918128	2	1e3_WA_1dORF6_d2_vs_1e3_WA_1_Oct_2020_VeroT_d2	1e3_WA_1dORF6_d2	1e3_WA_1_Oct_2020_VeroT_d2
Gm29156	-0.841754	0.518684	2	1e3_WA_1dORF6_d2_vs_1e3_WA_1_Oct_2020_VeroT_d2	1e3_WA_1dORF6_d2	1e3_WA_1_Oct_2020_VeroT_d2
Gm29328	-2.6105	0.0528689	2	1e3_WA_1dORF6_d2_vs_1e3_WA_1_Oct_2020_VeroT_d2	1e3_WA_1dORF6_d2	1e3_WA_1_Oct_2020_VeroT_d2
Gm29340	-0.684592	0.436271	2	1e3_WA_1dORF6_d2_vs_1e3_WA_1_Oct_2020_VeroT_d2	1e3_WA_1dORF6_d2	1e3_WA_1_Oct_2020_VeroT_d2
Gm29438	-1.01384	0.357037	2	1e3_WA_1dORF6_d2_vs_1e3_WA_1_Oct_2020_VeroT_d2	1e3_WA_1dORF6_d2	1e3_WA_1_Oct_2020_VeroT_d2
Gm29686	-0.207113	0.909157	2	1e3_WA_1dORF6_d2_vs_1e3_WA_1_Oct_2020_VeroT_d2	1e3_WA_1dORF6_d2	1e3_WA_1_Oct_2020_VeroT_d2
Gm30146	-1.63156	0.0797187	2	1e3_WA_1dORF6_d2_vs_1e3_WA_1_Oct_2020_VeroT_d2	1e3_WA_1dORF6_d2	1e3_WA_1_Oct_2020_VeroT_d2
Gm30541	-1.28802	0.348932	2	1e3_WA_1dORF6_d2_vs_1e3_WA_1_Oct_2020_VeroT_d2	1e3_WA_1dORF6_d2	1e3_WA_1_Oct_2020_VeroT_d2
Gm3200	-0.794125	0.660304	2	1e3_WA_1dORF6_d2_vs_1e3_WA_1_Oct_2020_VeroT_d2	1e3_WA_1dORF6_d2	1e3_WA_1_Oct_2020_VeroT_d2
Gm32089	-1.26773	0.26572	2	1e3_WA_1dORF6_d2_vs_1e3_WA_1_Oct_2020_VeroT_d2	1e3_WA_1dORF6_d2	1e3_WA_1_Oct_2020_VeroT_d2
Gm32250	-0.275671	0.82034	2	1e3_WA_1dORF6_d2_vs_1e3_WA_1_Oct_2020_VeroT_d2	1e3_WA_1dORF6_d2	1e3_WA_1_Oct_2020_VeroT_d2
Gm32444	-7.9557	0.0014286	2	1e3_WA_1dORF6_d2_vs_1e3_WA_1_Oct_2020_VeroT_d2	1e3_WA_1dORF6_d2	1e3_WA_1_Oct_2020_VeroT_d2
Gm32514	-3.60763	0.00691208	2	1e3_WA_1dORF6_d2_vs_1e3_WA_1_Oct_2020_VeroT_d2	1e3_WA_1dORF6_d2	1e3_WA_1_Oct_2020_VeroT_d2
Gm34589	-1.7662	0.0361143	2	1e3_WA_1dORF6_d2_vs_1e3_WA_1_Oct_2020_VeroT_d2	1e3_WA_1dORF6_d2	1e3_WA_1_Oct_2020_VeroT_d2
Gm34907	-1.46036	0.0388308	2	1e3_WA_1dORF6_d2_vs_1e3_WA_1_Oct_2020_VeroT_d2	1e3_WA_1dORF6_d2	1e3_WA_1_Oct_2020_VeroT_d2
Gm34921	-1.9065	0.0921069	2	1e3_WA_1dORF6_d2_vs_1e3_WA_1_Oct_2020_VeroT_d2	1e3_WA_1dORF6_d2	1e3_WA_1_Oct_2020_VeroT_d2
Gm35035	-1.97088	0.130639	2	1e3_WA_1dORF6_d2_vs_1e3_WA_1_Oct_2020_VeroT_d2	1e3_WA_1dORF6_d2	1e3_WA_1_Oct_2020_VeroT_d2
Gm35048	-1.99701	0.196491	2	1e3_WA_1dORF6_d2_vs_1e3_WA_1_Oct_2020_VeroT_d2	1e3_WA_1dORF6_d2	1e3_WA_1_Oct_2020_VeroT_d2
Gm35439	-0.920275	0.623796	2	1e3_WA_1dORF6_d2_vs_1e3_WA_1_Oct_2020_VeroT_d2	1e3_WA_1dORF6_d2	1e3_WA_1_Oct_2020_VeroT_d2
Gm35657	-4.48694	0.0021899	2	1e3_WA_1dORF6_d2_vs_1e3_WA_1_Oct_2020_VeroT_d2	1e3_WA_1dORF6_d2	1e3_WA_1_Oct_2020_VeroT_d2
Gm36037	-3.02446	0.0125214	2	1e3_WA_1dORF6_d2_vs_1e3_WA_1_Oct_2020_VeroT_d2	1e3_WA_1dORF6_d2	1e3_WA_1_Oct_2020_VeroT_d2
Gm36041	-5.41406	0.0485748	2	1e3_WA_1dORF6_d2_vs_1e3_WA_1_Oct_2020_VeroT_d2	1e3_WA_1dORF6_d2	1e3_WA_1_Oct_2020_VeroT_d2
Gm3617	-0.984495	0.491281	2	1e3_WA_1dORF6_d2_vs_1e3_WA_1_Oct_2020_VeroT_d2	1e3_WA_1dORF6_d2	1e3_WA_1_Oct_2020_VeroT_d2
Gm36363	-0.0296586	0.990594	2	1e3_WA_1dORF6_d2_vs_1e3_WA_1_Oct_2020_VeroT_d2	1e3_WA_1dORF6_d2	1e3_WA_1_Oct_2020_VeroT_d2
Gm36527	-1.84328	0.191079	2	1e3_WA_1dORF6_d2_vs_1e3_WA_1_Oct_2020_VeroT_d2	1e3_WA_1dORF6_d2	1e3_WA_1_Oct_2020_VeroT_d2
Gm36582	1.76577	0.0672982	2	1e3_WA_1dORF6_d2_vs_1e3_WA_1_Oct_2020_VeroT_d2	1e3_WA_1dORF6_d2	1e3_WA_1_Oct_2020_VeroT_d2
Gm36933	-1.12989	0.483038	2	1e3_WA_1dORF6_d2_vs_1e3_WA_1_Oct_2020_VeroT_d2	1e3_WA_1dORF6_d2	1e3_WA_1_Oct_2020_VeroT_d2
Gm36948	-4.02374	0.00222409	2	1e3_WA_1dORF6_d2_vs_1e3_WA_1_Oct_2020_VeroT_d2	1e3_WA_1dORF6_d2	1e3_WA_1_Oct_2020_VeroT_d2
Gm37018	-3.02564	0.146124	2	1e3_WA_1dORF6_d2_vs_1e3_WA_1_Oct_2020_VeroT_d2	1e3_WA_1dORF6_d2	1e3_WA_1_Oct_2020_VeroT_d2
Gm37052	-1.14395	0.0680497	2	1e3_WA_1dORF6_d2_vs_1e3_WA_1_Oct_2020_VeroT_d2	1e3_WA_1dORF6_d2	1e3_WA_1_Oct_2020_VeroT_d2
Gm37060	-0.55754	0.614125	2	1e3_WA_1dORF6_d2_vs_1e3_WA_1_Oct_2020_VeroT_d2	1e3_WA_1dORF6_d2	1e3_WA_1_Oct_2020_VeroT_d2
Gm37072	-2.45641	0.0388308	2	1e3_WA_1dORF6_d2_vs_1e3_WA_1_Oct_2020_VeroT_d2	1e3_WA_1dORF6_d2	1e3_WA_1_Oct_2020_VeroT_d2
Gm37080	-1.44924	0.368141	2	1e3_WA_1dORF6_d2_vs_1e3_WA_1_Oct_2020_VeroT_d2	1e3_WA_1dORF6_d2	1e3_WA_1_Oct_2020_VeroT_d2
Gm37084	-0.792732	0.346198	2	1e3_WA_1dORF6_d2_vs_1e3_WA_1_Oct_2020_VeroT_d2	1e3_WA_1dORF6_d2	1e3_WA_1_Oct_2020_VeroT_d2
Gm37137	-1.55984	0.304946	2	1e3_WA_1dORF6_d2_vs_1e3_WA_1_Oct_2020_VeroT_d2	1e3_WA_1dORF6_d2	1e3_WA_1_Oct_2020_VeroT_d2
Gm37176	-1.93665	0.170348	2	1e3_WA_1dORF6_d2_vs_1e3_WA_1_Oct_2020_VeroT_d2	1e3_WA_1dORF6_d2	1e3_WA_1_Oct_2020_VeroT_d2
Gm37183	-1.68701	0.0102124	2	1e3_WA_1dORF6_d2_vs_1e3_WA_1_Oct_2020_VeroT_d2	1e3_WA_1dORF6_d2	1e3_WA_1_Oct_2020_VeroT_d2
Gm3720	-3.43781	0.0614202	2	1e3_WA_1dORF6_d2_vs_1e3_WA_1_Oct_2020_VeroT_d2	1e3_WA_1dORF6_d2	1e3_WA_1_Oct_2020_VeroT_d2
Gm37215	-1.06178	0.292173	2	1e3_WA_1dORF6_d2_vs_1e3_WA_1_Oct_2020_VeroT_d2	1e3_WA_1dORF6_d2	1e3_WA_1_Oct_2020_VeroT_d2
Gm37219	-1.16774	0.164187	2	1e3_WA_1dORF6_d2_vs_1e3_WA_1_Oct_2020_VeroT_d2	1e3_WA_1dORF6_d2	1e3_WA_1_Oct_2020_VeroT_d2
Gm37238	-0.649359	0.674401	2	1e3_WA_1dORF6_d2_vs_1e3_WA_1_Oct_2020_VeroT_d2	1e3_WA_1dORF6_d2	1e3_WA_1_Oct_2020_VeroT_d2
Gm37250	-2.48228	0.043383	2	1e3_WA_1dORF6_d2_vs_1e3_WA_1_Oct_2020_VeroT_d2	1e3_WA_1dORF6_d2	1e3_WA_1_Oct_2020_VeroT_d2
Gm37255	-0.801991	0.191767	2	1e3_WA_1dORF6_d2_vs_1e3_WA_1_Oct_2020_VeroT_d2	1e3_WA_1dORF6_d2	1e3_WA_1_Oct_2020_VeroT_d2
Gm37298	-0.891924	0.466079	2	1e3_WA_1dORF6_d2_vs_1e3_WA_1_Oct_2020_VeroT_d2	1e3_WA_1dORF6_d2	1e3_WA_1_Oct_2020_VeroT_d2
Gm37314	-1.38316	0.149664	2	1e3_WA_1dORF6_d2_vs_1e3_WA_1_Oct_2020_VeroT_d2	1e3_WA_1dORF6_d2	1e3_WA_1_Oct_2020_VeroT_d2
Gm37334	-1.68998	0.139826	2	1e3_WA_1dORF6_d2_vs_1e3_WA_1_Oct_2020_VeroT_d2	1e3_WA_1dORF6_d2	1e3_WA_1_Oct_2020_VeroT_d2
Gm3734	-1.34719	0.171702	2	1e3_WA_1dORF6_d2_vs_1e3_WA_1_Oct_2020_VeroT_d2	1e3_WA_1dORF6_d2	1e3_WA_1_Oct_2020_VeroT_d2
Gm37368	-2.18565	0.00386877	2	1e3_WA_1dORF6_d2_vs_1e3_WA_1_Oct_2020_VeroT_d2	1e3_WA_1dORF6_d2	1e3_WA_1_Oct_2020_VeroT_d2
Gm37420	-0.738908	0.663688	2	1e3_WA_1dORF6_d2_vs_1e3_WA_1_Oct_2020_VeroT_d2	1e3_WA_1dORF6_d2	1e3_WA_1_Oct_2020_VeroT_d2
Gm37436	-0.836526	0.444157	2	1e3_WA_1dORF6_d2_vs_1e3_WA_1_Oct_2020_VeroT_d2	1e3_WA_1dORF6_d2	1e3_WA_1_Oct_2020_VeroT_d2
Gm37464	0.131598	0.93592	2	1e3_WA_1dORF6_d2_vs_1e3_WA_1_Oct_2020_VeroT_d2	1e3_WA_1dORF6_d2	1e3_WA_1_Oct_2020_VeroT_d2
Gm37465	-1.03516	0.276895	2	1e3_WA_1dORF6_d2_vs_1e3_WA_1_Oct_2020_VeroT_d2	1e3_WA_1dORF6_d2	1e3_WA_1_Oct_2020_VeroT_d2
Gm37470	-1.44068	0.101459	2	1e3_WA_1dORF6_d2_vs_1e3_WA_1_Oct_2020_VeroT_d2	1e3_WA_1dORF6_d2	1e3_WA_1_Oct_2020_VeroT_d2
Gm37553	-0.303293	0.747287	2	1e3_WA_1dORF6_d2_vs_1e3_WA_1_Oct_2020_VeroT_d2	1e3_WA_1dORF6_d2	1e3_WA_1_Oct_2020_VeroT_d2
Gm37558	-1.86446	0.0148938	2	1e3_WA_1dORF6_d2_vs_1e3_WA_1_Oct_2020_VeroT_d2	1e3_WA_1dORF6_d2	1e3_WA_1_Oct_2020_VeroT_d2
Gm37593	-0.786131	0.584781	2	1e3_WA_1dORF6_d2_vs_1e3_WA_1_Oct_2020_VeroT_d2	1e3_WA_1dORF6_d2	1e3_WA_1_Oct_2020_VeroT_d2
Gm37598	-1.03983	0.292902	2	1e3_WA_1dORF6_d2_vs_1e3_WA_1_Oct_2020_VeroT_d2	1e3_WA_1dORF6_d2	1e3_WA_1_Oct_2020_VeroT_d2
Gm37606	-0.562672	0.487991	2	1e3_WA_1dORF6_d2_vs_1e3_WA_1_Oct_2020_VeroT_d2	1e3_WA_1dORF6_d2	1e3_WA_1_Oct_2020_VeroT_d2
Gm37632	-1.52097	0.108695	2	1e3_WA_1dORF6_d2_vs_1e3_WA_1_Oct_2020_VeroT_d2	1e3_WA_1dORF6_d2	1e3_WA_1_Oct_2020_VeroT_d2
Gm37639	-1.18372	0.519531	2	1e3_WA_1dORF6_d2_vs_1e3_WA_1_Oct_2020_VeroT_d2	1e3_WA_1dORF6_d2	1e3_WA_1_Oct_2020_VeroT_d2
Gm37642	-1.42807	0.136344	2	1e3_WA_1dORF6_d2_vs_1e3_WA_1_Oct_2020_VeroT_d2	1e3_WA_1dORF6_d2	1e3_WA_1_Oct_2020_VeroT_d2
Gm37646	-1.06475	0.381761	2	1e3_WA_1dORF6_d2_vs_1e3_WA_1_Oct_2020_VeroT_d2	1e3_WA_1dORF6_d2	1e3_WA_1_Oct_2020_VeroT_d2
Gm37652	-0.788871	0.56583	2	1e3_WA_1dORF6_d2_vs_1e3_WA_1_Oct_2020_VeroT_d2	1e3_WA_1dORF6_d2	1e3_WA_1_Oct_2020_VeroT_d2
Gm37706	-1.79913	0.0131586	2	1e3_WA_1dORF6_d2_vs_1e3_WA_1_Oct_2020_VeroT_d2	1e3_WA_1dORF6_d2	1e3_WA_1_Oct_2020_VeroT_d2
Gm37729	-1.76685	0.0913375	2	1e3_WA_1dORF6_d2_vs_1e3_WA_1_Oct_2020_VeroT_d2	1e3_WA_1dORF6_d2	1e3_WA_1_Oct_2020_VeroT_d2
Gm37730	-1.449	0.359094	2	1e3_WA_1dORF6_d2_vs_1e3_WA_1_Oct_2020_VeroT_d2	1e3_WA_1dORF6_d2	1e3_WA_1_Oct_2020_VeroT_d2
Gm37733	-1.69382	0.256603	2	1e3_WA_1dORF6_d2_vs_1e3_WA_1_Oct_2020_VeroT_d2	1e3_WA_1dORF6_d2	1e3_WA_1_Oct_2020_VeroT_d2
Gm37738	-0.663742	0.678053	2	1e3_WA_1dORF6_d2_vs_1e3_WA_1_Oct_2020_VeroT_d2	1e3_WA_1dORF6_d2	1e3_WA_1_Oct_2020_VeroT_d2
Gm37747	-1.24132	0.269196	2	1e3_WA_1dORF6_d2_vs_1e3_WA_1_Oct_2020_VeroT_d2	1e3_WA_1dORF6_d2	1e3_WA_1_Oct_2020_VeroT_d2
Gm37755	-1.45488	0.15383	2	1e3_WA_1dORF6_d2_vs_1e3_WA_1_Oct_2020_VeroT_d2	1e3_WA_1dORF6_d2	1e3_WA_1_Oct_2020_VeroT_d2
Gm37760	-0.598178	0.384576	2	1e3_WA_1dORF6_d2_vs_1e3_WA_1_Oct_2020_VeroT_d2	1e3_WA_1dORF6_d2	1e3_WA_1_Oct_2020_VeroT_d2
Gm37850	-1.3263	0.0341529	2	1e3_WA_1dORF6_d2_vs_1e3_WA_1_Oct_2020_VeroT_d2	1e3_WA_1dORF6_d2	1e3_WA_1_Oct_2020_VeroT_d2
Gm37899	-4.15516	0.0211233	2	1e3_WA_1dORF6_d2_vs_1e3_WA_1_Oct_2020_VeroT_d2	1e3_WA_1dORF6_d2	1e3_WA_1_Oct_2020_VeroT_d2
Gm37914	-0.657502	0.687261	2	1e3_WA_1dORF6_d2_vs_1e3_WA_1_Oct_2020_VeroT_d2	1e3_WA_1dORF6_d2	1e3_WA_1_Oct_2020_VeroT_d2
Gm37953	-1.07027	0.259298	2	1e3_WA_1dORF6_d2_vs_1e3_WA_1_Oct_2020_VeroT_d2	1e3_WA_1dORF6_d2	1e3_WA_1_Oct_2020_VeroT_d2
Gm37954	-0.581158	0.609351	2	1e3_WA_1dORF6_d2_vs_1e3_WA_1_Oct_2020_VeroT_d2	1e3_WA_1dORF6_d2	1e3_WA_1_Oct_2020_VeroT_d2
Gm37965	-1.65684	0.197696	2	1e3_WA_1dORF6_d2_vs_1e3_WA_1_Oct_2020_VeroT_d2	1e3_WA_1dORF6_d2	1e3_WA_1_Oct_2020_VeroT_d2
Gm37985	-5.85516	0.0048056	2	1e3_WA_1dORF6_d2_vs_1e3_WA_1_Oct_2020_VeroT_d2	1e3_WA_1dORF6_d2	1e3_WA_1_Oct_2020_VeroT_d2
Gm38009	-0.849466	0.223446	2	1e3_WA_1dORF6_d2_vs_1e3_WA_1_Oct_2020_VeroT_d2	1e3_WA_1dORF6_d2	1e3_WA_1_Oct_2020_VeroT_d2
Gm38019	-1.00885	0.487862	2	1e3_WA_1dORF6_d2_vs_1e3_WA_1_Oct_2020_VeroT_d2	1e3_WA_1dORF6_d2	1e3_WA_1_Oct_2020_VeroT_d2
Gm38034	-1.25024	0.156075	2	1e3_WA_1dORF6_d2_vs_1e3_WA_1_Oct_2020_VeroT_d2	1e3_WA_1dORF6_d2	1e3_WA_1_Oct_2020_VeroT_d2
Gm38062	-1.74776	0.00548235	2	1e3_WA_1dORF6_d2_vs_1e3_WA_1_Oct_2020_VeroT_d2	1e3_WA_1dORF6_d2	1e3_WA_1_Oct_2020_VeroT_d2
Gm38070	-0.81283	0.654566	2	1e3_WA_1dORF6_d2_vs_1e3_WA_1_Oct_2020_VeroT_d2	1e3_WA_1dORF6_d2	1e3_WA_1_Oct_2020_VeroT_d2
Gm38075	-0.479159	0.708207	2	1e3_WA_1dORF6_d2_vs_1e3_WA_1_Oct_2020_VeroT_d2	1e3_WA_1dORF6_d2	1e3_WA_1_Oct_2020_VeroT_d2
Gm38103	-0.0152959	0.993975	2	1e3_WA_1dORF6_d2_vs_1e3_WA_1_Oct_2020_VeroT_d2	1e3_WA_1dORF6_d2	1e3_WA_1_Oct_2020_VeroT_d2
Gm38104	-1.43909	0.0498947	2	1e3_WA_1dORF6_d2_vs_1e3_WA_1_Oct_2020_VeroT_d2	1e3_WA_1dORF6_d2	1e3_WA_1_Oct_2020_VeroT_d2
Gm38126	-1.81831	0.0775124	2	1e3_WA_1dORF6_d2_vs_1e3_WA_1_Oct_2020_VeroT_d2	1e3_WA_1dORF6_d2	1e3_WA_1_Oct_2020_VeroT_d2
Gm38139	-0.981968	0.301499	2	1e3_WA_1dORF6_d2_vs_1e3_WA_1_Oct_2020_VeroT_d2	1e3_WA_1dORF6_d2	1e3_WA_1_Oct_2020_VeroT_d2
Gm38162	-0.329629	0.766094	2	1e3_WA_1dORF6_d2_vs_1e3_WA_1_Oct_2020_VeroT_d2	1e3_WA_1dORF6_d2	1e3_WA_1_Oct_2020_VeroT_d2
Gm38169	-4.09854	0.0136648	2	1e3_WA_1dORF6_d2_vs_1e3_WA_1_Oct_2020_VeroT_d2	1e3_WA_1dORF6_d2	1e3_WA_1_Oct_2020_VeroT_d2
Gm38200	-2.34284	0.139062	2	1e3_WA_1dORF6_d2_vs_1e3_WA_1_Oct_2020_VeroT_d2	1e3_WA_1dORF6_d2	1e3_WA_1_Oct_2020_VeroT_d2
Gm38235	-0.77164	0.435061	2	1e3_WA_1dORF6_d2_vs_1e3_WA_1_Oct_2020_VeroT_d2	1e3_WA_1dORF6_d2	1e3_WA_1_Oct_2020_VeroT_d2
Gm38236	-1.90963	0.1527	2	1e3_WA_1dORF6_d2_vs_1e3_WA_1_Oct_2020_VeroT_d2	1e3_WA_1dORF6_d2	1e3_WA_1_Oct_2020_VeroT_d2
Gm38248	-1.73859	0.0997219	2	1e3_WA_1dORF6_d2_vs_1e3_WA_1_Oct_2020_VeroT_d2	1e3_WA_1dORF6_d2	1e3_WA_1_Oct_2020_VeroT_d2
Gm38252	-1.2864	0.222309	2	1e3_WA_1dORF6_d2_vs_1e3_WA_1_Oct_2020_VeroT_d2	1e3_WA_1dORF6_d2	1e3_WA_1_Oct_2020_VeroT_d2
Gm38340	-2.51669	0.0268298	2	1e3_WA_1dORF6_d2_vs_1e3_WA_1_Oct_2020_VeroT_d2	1e3_WA_1dORF6_d2	1e3_WA_1_Oct_2020_VeroT_d2
Gm38357	0.294869	0.867243	2	1e3_WA_1dORF6_d2_vs_1e3_WA_1_Oct_2020_VeroT_d2	1e3_WA_1dORF6_d2	1e3_WA_1_Oct_2020_VeroT_d2
Gm38374	-1.32112	0.384888	2	1e3_WA_1dORF6_d2_vs_1e3_WA_1_Oct_2020_VeroT_d2	1e3_WA_1dORF6_d2	1e3_WA_1_Oct_2020_VeroT_d2
Gm38386	-5.05065	0.000449682	2	1e3_WA_1dORF6_d2_vs_1e3_WA_1_Oct_2020_VeroT_d2	1e3_WA_1dORF6_d2	1e3_WA_1_Oct_2020_VeroT_d2
Gm38393	-3.63662	0.0361444	2	1e3_WA_1dORF6_d2_vs_1e3_WA_1_Oct_2020_VeroT_d2	1e3_WA_1dORF6_d2	1e3_WA_1_Oct_2020_VeroT_d2
Gm3924	-1.03375	0.409215	2	1e3_WA_1dORF6_d2_vs_1e3_WA_1_Oct_2020_VeroT_d2	1e3_WA_1dORF6_d2	1e3_WA_1_Oct_2020_VeroT_d2
Gm40660	-1.6482	0.330391	2	1e3_WA_1dORF6_d2_vs_1e3_WA_1_Oct_2020_VeroT_d2	1e3_WA_1dORF6_d2	1e3_WA_1_Oct_2020_VeroT_d2
Gm40723	-5.39919	2.11031e-08	2	1e3_WA_1dORF6_d2_vs_1e3_WA_1_Oct_2020_VeroT_d2	1e3_WA_1dORF6_d2	1e3_WA_1_Oct_2020_VeroT_d2
Gm4117	-1.22566	0.159961	2	1e3_WA_1dORF6_d2_vs_1e3_WA_1_Oct_2020_VeroT_d2	1e3_WA_1dORF6_d2	1e3_WA_1_Oct_2020_VeroT_d2
Gm41381	0.334107	0.812336	2	1e3_WA_1dORF6_d2_vs_1e3_WA_1_Oct_2020_VeroT_d2	1e3_WA_1dORF6_d2	1e3_WA_1_Oct_2020_VeroT_d2
Gm41556	-1.16902	0.245547	2	1e3_WA_1dORF6_d2_vs_1e3_WA_1_Oct_2020_VeroT_d2	1e3_WA_1dORF6_d2	1e3_WA_1_Oct_2020_VeroT_d2
Gm41611	-1.82665	0.113219	2	1e3_WA_1dORF6_d2_vs_1e3_WA_1_Oct_2020_VeroT_d2	1e3_WA_1dORF6_d2	1e3_WA_1_Oct_2020_VeroT_d2
Gm4240	-1.4105	0.265624	2	1e3_WA_1dORF6_d2_vs_1e3_WA_1_Oct_2020_VeroT_d2	1e3_WA_1dORF6_d2	1e3_WA_1_Oct_2020_VeroT_d2
Gm42448	-1.34912	0.381761	2	1e3_WA_1dORF6_d2_vs_1e3_WA_1_Oct_2020_VeroT_d2	1e3_WA_1dORF6_d2	1e3_WA_1_Oct_2020_VeroT_d2
Gm42513	-1.36351	0.250812	2	1e3_WA_1dORF6_d2_vs_1e3_WA_1_Oct_2020_VeroT_d2	1e3_WA_1dORF6_d2	1e3_WA_1_Oct_2020_VeroT_d2
Gm42531	-3.20399	0.00742721	2	1e3_WA_1dORF6_d2_vs_1e3_WA_1_Oct_2020_VeroT_d2	1e3_WA_1dORF6_d2	1e3_WA_1_Oct_2020_VeroT_d2
Gm42536	-1.27174	0.395098	2	1e3_WA_1dORF6_d2_vs_1e3_WA_1_Oct_2020_VeroT_d2	1e3_WA_1dORF6_d2	1e3_WA_1_Oct_2020_VeroT_d2
Gm42537	-1.20834	0.422155	2	1e3_WA_1dORF6_d2_vs_1e3_WA_1_Oct_2020_VeroT_d2	1e3_WA_1dORF6_d2	1e3_WA_1_Oct_2020_VeroT_d2
Gm42548	-2.36036	0.0712606	2	1e3_WA_1dORF6_d2_vs_1e3_WA_1_Oct_2020_VeroT_d2	1e3_WA_1dORF6_d2	1e3_WA_1_Oct_2020_VeroT_d2
Gm42551	-2.37426	0.0188846	2	1e3_WA_1dORF6_d2_vs_1e3_WA_1_Oct_2020_VeroT_d2	1e3_WA_1dORF6_d2	1e3_WA_1_Oct_2020_VeroT_d2
Gm42585	0.27617	0.858748	2	1e3_WA_1dORF6_d2_vs_1e3_WA_1_Oct_2020_VeroT_d2	1e3_WA_1dORF6_d2	1e3_WA_1_Oct_2020_VeroT_d2
Gm42616	-5.67119	0.0214113	2	1e3_WA_1dORF6_d2_vs_1e3_WA_1_Oct_2020_VeroT_d2	1e3_WA_1dORF6_d2	1e3_WA_1_Oct_2020_VeroT_d2
Gm42675	-1.19898	0.0921611	2	1e3_WA_1dORF6_d2_vs_1e3_WA_1_Oct_2020_VeroT_d2	1e3_WA_1dORF6_d2	1e3_WA_1_Oct_2020_VeroT_d2
Gm42676	-1.68753	0.0105088	2	1e3_WA_1dORF6_d2_vs_1e3_WA_1_Oct_2020_VeroT_d2	1e3_WA_1dORF6_d2	1e3_WA_1_Oct_2020_VeroT_d2
Gm42685	-1.93134	0.0101642	2	1e3_WA_1dORF6_d2_vs_1e3_WA_1_Oct_2020_VeroT_d2	1e3_WA_1dORF6_d2	1e3_WA_1_Oct_2020_VeroT_d2
Gm42699	-1.04787	0.27618	2	1e3_WA_1dORF6_d2_vs_1e3_WA_1_Oct_2020_VeroT_d2	1e3_WA_1dORF6_d2	1e3_WA_1_Oct_2020_VeroT_d2
Gm42702	-0.699856	0.606784	2	1e3_WA_1dORF6_d2_vs_1e3_WA_1_Oct_2020_VeroT_d2	1e3_WA_1dORF6_d2	1e3_WA_1_Oct_2020_VeroT_d2
Gm42721	-1.68504	0.19223	2	1e3_WA_1dORF6_d2_vs_1e3_WA_1_Oct_2020_VeroT_d2	1e3_WA_1dORF6_d2	1e3_WA_1_Oct_2020_VeroT_d2
Gm42725	-0.740399	0.178585	2	1e3_WA_1dORF6_d2_vs_1e3_WA_1_Oct_2020_VeroT_d2	1e3_WA_1dORF6_d2	1e3_WA_1_Oct_2020_VeroT_d2
Gm42726	-1.47449	0.10742	2	1e3_WA_1dORF6_d2_vs_1e3_WA_1_Oct_2020_VeroT_d2	1e3_WA_1dORF6_d2	1e3_WA_1_Oct_2020_VeroT_d2
Gm42728	-1.43269	0.0569652	2	1e3_WA_1dORF6_d2_vs_1e3_WA_1_Oct_2020_VeroT_d2	1e3_WA_1dORF6_d2	1e3_WA_1_Oct_2020_VeroT_d2
Gm42729	-1.46257	0.0999463	2	1e3_WA_1dORF6_d2_vs_1e3_WA_1_Oct_2020_VeroT_d2	1e3_WA_1dORF6_d2	1e3_WA_1_Oct_2020_VeroT_d2
Gm42748	-2.44966	0.0132861	2	1e3_WA_1dORF6_d2_vs_1e3_WA_1_Oct_2020_VeroT_d2	1e3_WA_1dORF6_d2	1e3_WA_1_Oct_2020_VeroT_d2
Gm42836	-2.09107	0.00147663	2	1e3_WA_1dORF6_d2_vs_1e3_WA_1_Oct_2020_VeroT_d2	1e3_WA_1dORF6_d2	1e3_WA_1_Oct_2020_VeroT_d2
Gm42866	-1.71452	0.0947709	2	1e3_WA_1dORF6_d2_vs_1e3_WA_1_Oct_2020_VeroT_d2	1e3_WA_1dORF6_d2	1e3_WA_1_Oct_2020_VeroT_d2
Gm42899	-0.777458	0.476761	2	1e3_WA_1dORF6_d2_vs_1e3_WA_1_Oct_2020_VeroT_d2	1e3_WA_1dORF6_d2	1e3_WA_1_Oct_2020_VeroT_d2
Gm42902	-1.78991	0.116903	2	1e3_WA_1dORF6_d2_vs_1e3_WA_1_Oct_2020_VeroT_d2	1e3_WA_1dORF6_d2	1e3_WA_1_Oct_2020_VeroT_d2
Gm42908	-1.06815	0.140622	2	1e3_WA_1dORF6_d2_vs_1e3_WA_1_Oct_2020_VeroT_d2	1e3_WA_1dORF6_d2	1e3_WA_1_Oct_2020_VeroT_d2
Gm42939	-3.4514	0.00641167	2	1e3_WA_1dORF6_d2_vs_1e3_WA_1_Oct_2020_VeroT_d2	1e3_WA_1dORF6_d2	1e3_WA_1_Oct_2020_VeroT_d2
Gm42957	-1.27633	0.310879	2	1e3_WA_1dORF6_d2_vs_1e3_WA_1_Oct_2020_VeroT_d2	1e3_WA_1dORF6_d2	1e3_WA_1_Oct_2020_VeroT_d2
Gm42963	-0.482334	0.680735	2	1e3_WA_1dORF6_d2_vs_1e3_WA_1_Oct_2020_VeroT_d2	1e3_WA_1dORF6_d2	1e3_WA_1_Oct_2020_VeroT_d2
Gm42967	-1.96126	0.166826	2	1e3_WA_1dORF6_d2_vs_1e3_WA_1_Oct_2020_VeroT_d2	1e3_WA_1dORF6_d2	1e3_WA_1_Oct_2020_VeroT_d2
Gm42986	-0.845008	0.60591	2	1e3_WA_1dORF6_d2_vs_1e3_WA_1_Oct_2020_VeroT_d2	1e3_WA_1dORF6_d2	1e3_WA_1_Oct_2020_VeroT_d2
Gm42993	-0.498065	0.746782	2	1e3_WA_1dORF6_d2_vs_1e3_WA_1_Oct_2020_VeroT_d2	1e3_WA_1dORF6_d2	1e3_WA_1_Oct_2020_VeroT_d2
Gm43005	-0.793856	0.569212	2	1e3_WA_1dORF6_d2_vs_1e3_WA_1_Oct_2020_VeroT_d2	1e3_WA_1dORF6_d2	1e3_WA_1_Oct_2020_VeroT_d2
Gm43009	-1.06909	0.260291	2	1e3_WA_1dORF6_d2_vs_1e3_WA_1_Oct_2020_VeroT_d2	1e3_WA_1dORF6_d2	1e3_WA_1_Oct_2020_VeroT_d2
Gm43011	-1.39311	0.113521	2	1e3_WA_1dORF6_d2_vs_1e3_WA_1_Oct_2020_VeroT_d2	1e3_WA_1dORF6_d2	1e3_WA_1_Oct_2020_VeroT_d2
Gm43018	-1.85672	0.329041	2	1e3_WA_1dORF6_d2_vs_1e3_WA_1_Oct_2020_VeroT_d2	1e3_WA_1dORF6_d2	1e3_WA_1_Oct_2020_VeroT_d2
Gm43061	-1.07035	0.485035	2	1e3_WA_1dORF6_d2_vs_1e3_WA_1_Oct_2020_VeroT_d2	1e3_WA_1dORF6_d2	1e3_WA_1_Oct_2020_VeroT_d2
Gm43063	-3.10145	0.0149543	2	1e3_WA_1dORF6_d2_vs_1e3_WA_1_Oct_2020_VeroT_d2	1e3_WA_1dORF6_d2	1e3_WA_1_Oct_2020_VeroT_d2
Gm43066	-2.42656	0.0627099	2	1e3_WA_1dORF6_d2_vs_1e3_WA_1_Oct_2020_VeroT_d2	1e3_WA_1dORF6_d2	1e3_WA_1_Oct_2020_VeroT_d2
Gm43112	-0.89928	0.297064	2	1e3_WA_1dORF6_d2_vs_1e3_WA_1_Oct_2020_VeroT_d2	1e3_WA_1dORF6_d2	1e3_WA_1_Oct_2020_VeroT_d2
Gm43164	-1.1175	0.343522	2	1e3_WA_1dORF6_d2_vs_1e3_WA_1_Oct_2020_VeroT_d2	1e3_WA_1dORF6_d2	1e3_WA_1_Oct_2020_VeroT_d2
Gm43258	-0.365548	0.779528	2	1e3_WA_1dORF6_d2_vs_1e3_WA_1_Oct_2020_VeroT_d2	1e3_WA_1dORF6_d2	1e3_WA_1_Oct_2020_VeroT_d2
Gm43260	-1.40197	0.188152	2	1e3_WA_1dORF6_d2_vs_1e3_WA_1_Oct_2020_VeroT_d2	1e3_WA_1dORF6_d2	1e3_WA_1_Oct_2020_VeroT_d2
Gm43275	-2.64077	0.0374359	2	1e3_WA_1dORF6_d2_vs_1e3_WA_1_Oct_2020_VeroT_d2	1e3_WA_1dORF6_d2	1e3_WA_1_Oct_2020_VeroT_d2
Gm43289	-1.11615	0.519531	2	1e3_WA_1dORF6_d2_vs_1e3_WA_1_Oct_2020_VeroT_d2	1e3_WA_1dORF6_d2	1e3_WA_1_Oct_2020_VeroT_d2
Gm43294	-0.464187	0.722735	2	1e3_WA_1dORF6_d2_vs_1e3_WA_1_Oct_2020_VeroT_d2	1e3_WA_1dORF6_d2	1e3_WA_1_Oct_2020_VeroT_d2
Gm43318	-0.868323	0.57564	2	1e3_WA_1dORF6_d2_vs_1e3_WA_1_Oct_2020_VeroT_d2	1e3_WA_1dORF6_d2	1e3_WA_1_Oct_2020_VeroT_d2
Gm43329	-0.619769	0.628696	2	1e3_WA_1dORF6_d2_vs_1e3_WA_1_Oct_2020_VeroT_d2	1e3_WA_1dORF6_d2	1e3_WA_1_Oct_2020_VeroT_d2
Gm43341	-0.917463	0.487642	2	1e3_WA_1dORF6_d2_vs_1e3_WA_1_Oct_2020_VeroT_d2	1e3_WA_1dORF6_d2	1e3_WA_1_Oct_2020_VeroT_d2
Gm43417	-1.13691	0.404508	2	1e3_WA_1dORF6_d2_vs_1e3_WA_1_Oct_2020_VeroT_d2	1e3_WA_1dORF6_d2	1e3_WA_1_Oct_2020_VeroT_d2
Gm43426	-0.65024	0.532246	2	1e3_WA_1dORF6_d2_vs_1e3_WA_1_Oct_2020_VeroT_d2	1e3_WA_1dORF6_d2	1e3_WA_1_Oct_2020_VeroT_d2
Gm43445	-0.916047	0.362434	2	1e3_WA_1dORF6_d2_vs_1e3_WA_1_Oct_2020_VeroT_d2	1e3_WA_1dORF6_d2	1e3_WA_1_Oct_2020_VeroT_d2
Gm43462	-0.548368	0.726941	2	1e3_WA_1dORF6_d2_vs_1e3_WA_1_Oct_2020_VeroT_d2	1e3_WA_1dORF6_d2	1e3_WA_1_Oct_2020_VeroT_d2
Gm43484	-1.0248	0.168161	2	1e3_WA_1dORF6_d2_vs_1e3_WA_1_Oct_2020_VeroT_d2	1e3_WA_1dORF6_d2	1e3_WA_1_Oct_2020_VeroT_d2
Gm43519	-1.15131	0.336064	2	1e3_WA_1dORF6_d2_vs_1e3_WA_1_Oct_2020_VeroT_d2	1e3_WA_1dORF6_d2	1e3_WA_1_Oct_2020_VeroT_d2
Gm43523	-1.3111	0.0748785	2	1e3_WA_1dORF6_d2_vs_1e3_WA_1_Oct_2020_VeroT_d2	1e3_WA_1dORF6_d2	1e3_WA_1_Oct_2020_VeroT_d2
Gm43533	-1.44579	0.240232	2	1e3_WA_1dORF6_d2_vs_1e3_WA_1_Oct_2020_VeroT_d2	1e3_WA_1dORF6_d2	1e3_WA_1_Oct_2020_VeroT_d2
Gm43541	-1.33267	0.0967463	2	1e3_WA_1dORF6_d2_vs_1e3_WA_1_Oct_2020_VeroT_d2	1e3_WA_1dORF6_d2	1e3_WA_1_Oct_2020_VeroT_d2
Gm43581	-1.93901	0.196087	2	1e3_WA_1dORF6_d2_vs_1e3_WA_1_Oct_2020_VeroT_d2	1e3_WA_1dORF6_d2	1e3_WA_1_Oct_2020_VeroT_d2
Gm43636	0.335042	0.852979	2	1e3_WA_1dORF6_d2_vs_1e3_WA_1_Oct_2020_VeroT_d2	1e3_WA_1dORF6_d2	1e3_WA_1_Oct_2020_VeroT_d2
Gm43652	-1.59619	0.00932961	2	1e3_WA_1dORF6_d2_vs_1e3_WA_1_Oct_2020_VeroT_d2	1e3_WA_1dORF6_d2	1e3_WA_1_Oct_2020_VeroT_d2
Gm43684	-2.41441	0.0331306	2	1e3_WA_1dORF6_d2_vs_1e3_WA_1_Oct_2020_VeroT_d2	1e3_WA_1dORF6_d2	1e3_WA_1_Oct_2020_VeroT_d2
Gm43686	-1.01357	0.555925	2	1e3_WA_1dORF6_d2_vs_1e3_WA_1_Oct_2020_VeroT_d2	1e3_WA_1dORF6_d2	1e3_WA_1_Oct_2020_VeroT_d2
Gm43727	-0.926855	0.476135	2	1e3_WA_1dORF6_d2_vs_1e3_WA_1_Oct_2020_VeroT_d2	1e3_WA_1dORF6_d2	1e3_WA_1_Oct_2020_VeroT_d2
Gm43728	-1.14664	0.0444412	2	1e3_WA_1dORF6_d2_vs_1e3_WA_1_Oct_2020_VeroT_d2	1e3_WA_1dORF6_d2	1e3_WA_1_Oct_2020_VeroT_d2
Gm43753	-0.746863	0.52297	2	1e3_WA_1dORF6_d2_vs_1e3_WA_1_Oct_2020_VeroT_d2	1e3_WA_1dORF6_d2	1e3_WA_1_Oct_2020_VeroT_d2
Gm43788	-0.999602	0.321854	2	1e3_WA_1dORF6_d2_vs_1e3_WA_1_Oct_2020_VeroT_d2	1e3_WA_1dORF6_d2	1e3_WA_1_Oct_2020_VeroT_d2
Gm43793	-1.60259	0.185731	2	1e3_WA_1dORF6_d2_vs_1e3_WA_1_Oct_2020_VeroT_d2	1e3_WA_1dORF6_d2	1e3_WA_1_Oct_2020_VeroT_d2
Gm43807	-0.195454	0.931855	2	1e3_WA_1dORF6_d2_vs_1e3_WA_1_Oct_2020_VeroT_d2	1e3_WA_1dORF6_d2	1e3_WA_1_Oct_2020_VeroT_d2
Gm43810	-0.523821	0.724346	2	1e3_WA_1dORF6_d2_vs_1e3_WA_1_Oct_2020_VeroT_d2	1e3_WA_1dORF6_d2	1e3_WA_1_Oct_2020_VeroT_d2
Gm43843	-1.39047	0.294469	2	1e3_WA_1dORF6_d2_vs_1e3_WA_1_Oct_2020_VeroT_d2	1e3_WA_1dORF6_d2	1e3_WA_1_Oct_2020_VeroT_d2
Gm43920	-1.21821	0.315317	2	1e3_WA_1dORF6_d2_vs_1e3_WA_1_Oct_2020_VeroT_d2	1e3_WA_1dORF6_d2	1e3_WA_1_Oct_2020_VeroT_d2
Gm43923	-1.18344	0.213428	2	1e3_WA_1dORF6_d2_vs_1e3_WA_1_Oct_2020_VeroT_d2	1e3_WA_1dORF6_d2	1e3_WA_1_Oct_2020_VeroT_d2
Gm43924	-1.1174	0.381761	2	1e3_WA_1dORF6_d2_vs_1e3_WA_1_Oct_2020_VeroT_d2	1e3_WA_1dORF6_d2	1e3_WA_1_Oct_2020_VeroT_d2
Gm43980	-1.3022	0.0129053	2	1e3_WA_1dORF6_d2_vs_1e3_WA_1_Oct_2020_VeroT_d2	1e3_WA_1dORF6_d2	1e3_WA_1_Oct_2020_VeroT_d2
Gm43984	-0.509869	0.673126	2	1e3_WA_1dORF6_d2_vs_1e3_WA_1_Oct_2020_VeroT_d2	1e3_WA_1dORF6_d2	1e3_WA_1_Oct_2020_VeroT_d2
Gm44013	-1.03043	0.241599	2	1e3_WA_1dORF6_d2_vs_1e3_WA_1_Oct_2020_VeroT_d2	1e3_WA_1dORF6_d2	1e3_WA_1_Oct_2020_VeroT_d2
Gm44017	-2.39331	2.96742e-05	2	1e3_WA_1dORF6_d2_vs_1e3_WA_1_Oct_2020_VeroT_d2	1e3_WA_1dORF6_d2	1e3_WA_1_Oct_2020_VeroT_d2
Gm44022	-2.19298	0.150844	2	1e3_WA_1dORF6_d2_vs_1e3_WA_1_Oct_2020_VeroT_d2	1e3_WA_1dORF6_d2	1e3_WA_1_Oct_2020_VeroT_d2
Gm44041	-0.493166	0.6866	2	1e3_WA_1dORF6_d2_vs_1e3_WA_1_Oct_2020_VeroT_d2	1e3_WA_1dORF6_d2	1e3_WA_1_Oct_2020_VeroT_d2
Gm44044	-1.45046	0.103366	2	1e3_WA_1dORF6_d2_vs_1e3_WA_1_Oct_2020_VeroT_d2	1e3_WA_1dORF6_d2	1e3_WA_1_Oct_2020_VeroT_d2
Gm44065	0.668417	0.577683	2	1e3_WA_1dORF6_d2_vs_1e3_WA_1_Oct_2020_VeroT_d2	1e3_WA_1dORF6_d2	1e3_WA_1_Oct_2020_VeroT_d2
Gm44068	-1.4744	0.240232	2	1e3_WA_1dORF6_d2_vs_1e3_WA_1_Oct_2020_VeroT_d2	1e3_WA_1dORF6_d2	1e3_WA_1_Oct_2020_VeroT_d2
Gm44080	-1.04693	0.299403	2	1e3_WA_1dORF6_d2_vs_1e3_WA_1_Oct_2020_VeroT_d2	1e3_WA_1dORF6_d2	1e3_WA_1_Oct_2020_VeroT_d2
Gm44116	-1.56874	0.0882698	2	1e3_WA_1dORF6_d2_vs_1e3_WA_1_Oct_2020_VeroT_d2	1e3_WA_1dORF6_d2	1e3_WA_1_Oct_2020_VeroT_d2
Gm44141	-1.37983	0.248299	2	1e3_WA_1dORF6_d2_vs_1e3_WA_1_Oct_2020_VeroT_d2	1e3_WA_1dORF6_d2	1e3_WA_1_Oct_2020_VeroT_d2
Gm44237	-1.10583	0.176102	2	1e3_WA_1dORF6_d2_vs_1e3_WA_1_Oct_2020_VeroT_d2	1e3_WA_1dORF6_d2	1e3_WA_1_Oct_2020_VeroT_d2
Gm44283	-1.30454	0.106084	2	1e3_WA_1dORF6_d2_vs_1e3_WA_1_Oct_2020_VeroT_d2	1e3_WA_1dORF6_d2	1e3_WA_1_Oct_2020_VeroT_d2
Gm44292	-1.04143	0.0866429	2	1e3_WA_1dORF6_d2_vs_1e3_WA_1_Oct_2020_VeroT_d2	1e3_WA_1dORF6_d2	1e3_WA_1_Oct_2020_VeroT_d2
Gm44321	-1.15281	0.1452	2	1e3_WA_1dORF6_d2_vs_1e3_WA_1_Oct_2020_VeroT_d2	1e3_WA_1dORF6_d2	1e3_WA_1_Oct_2020_VeroT_d2
Gm44369	-2.96222	0.000142305	2	1e3_WA_1dORF6_d2_vs_1e3_WA_1_Oct_2020_VeroT_d2	1e3_WA_1dORF6_d2	1e3_WA_1_Oct_2020_VeroT_d2
Gm44417	-0.981201	0.265716	2	1e3_WA_1dORF6_d2_vs_1e3_WA_1_Oct_2020_VeroT_d2	1e3_WA_1dORF6_d2	1e3_WA_1_Oct_2020_VeroT_d2
Gm44432	-0.850419	0.425475	2	1e3_WA_1dORF6_d2_vs_1e3_WA_1_Oct_2020_VeroT_d2	1e3_WA_1dORF6_d2	1e3_WA_1_Oct_2020_VeroT_d2
Gm44624	-1.98529	0.108226	2	1e3_WA_1dORF6_d2_vs_1e3_WA_1_Oct_2020_VeroT_d2	1e3_WA_1dORF6_d2	1e3_WA_1_Oct_2020_VeroT_d2
Gm44649	-1.19588	0.013885	2	1e3_WA_1dORF6_d2_vs_1e3_WA_1_Oct_2020_VeroT_d2	1e3_WA_1dORF6_d2	1e3_WA_1_Oct_2020_VeroT_d2
Gm44664	-2.14599	0.0873437	2	1e3_WA_1dORF6_d2_vs_1e3_WA_1_Oct_2020_VeroT_d2	1e3_WA_1dORF6_d2	1e3_WA_1_Oct_2020_VeroT_d2
Gm44704	-1.42557	0.115977	2	1e3_WA_1dORF6_d2_vs_1e3_WA_1_Oct_2020_VeroT_d2	1e3_WA_1dORF6_d2	1e3_WA_1_Oct_2020_VeroT_d2
Gm44716	-0.490648	0.788092	2	1e3_WA_1dORF6_d2_vs_1e3_WA_1_Oct_2020_VeroT_d2	1e3_WA_1dORF6_d2	1e3_WA_1_Oct_2020_VeroT_d2
Gm44855	-1.26048	0.362451	2	1e3_WA_1dORF6_d2_vs_1e3_WA_1_Oct_2020_VeroT_d2	1e3_WA_1dORF6_d2	1e3_WA_1_Oct_2020_VeroT_d2
Gm44860	-0.792584	0.560844	2	1e3_WA_1dORF6_d2_vs_1e3_WA_1_Oct_2020_VeroT_d2	1e3_WA_1dORF6_d2	1e3_WA_1_Oct_2020_VeroT_d2
Gm44967	-3.7686	0.0317552	2	1e3_WA_1dORF6_d2_vs_1e3_WA_1_Oct_2020_VeroT_d2	1e3_WA_1dORF6_d2	1e3_WA_1_Oct_2020_VeroT_d2
Gm44975	-3.71512	0.00399493	2	1e3_WA_1dORF6_d2_vs_1e3_WA_1_Oct_2020_VeroT_d2	1e3_WA_1dORF6_d2	1e3_WA_1_Oct_2020_VeroT_d2
Gm45033	-1.59535	0.0598559	2	1e3_WA_1dORF6_d2_vs_1e3_WA_1_Oct_2020_VeroT_d2	1e3_WA_1dORF6_d2	1e3_WA_1_Oct_2020_VeroT_d2
Gm45073	-1.34211	0.413152	2	1e3_WA_1dORF6_d2_vs_1e3_WA_1_Oct_2020_VeroT_d2	1e3_WA_1dORF6_d2	1e3_WA_1_Oct_2020_VeroT_d2
Gm45153	-0.705584	0.539789	2	1e3_WA_1dORF6_d2_vs_1e3_WA_1_Oct_2020_VeroT_d2	1e3_WA_1dORF6_d2	1e3_WA_1_Oct_2020_VeroT_d2
Gm45220	-1.62686	0.0518258	2	1e3_WA_1dORF6_d2_vs_1e3_WA_1_Oct_2020_VeroT_d2	1e3_WA_1dORF6_d2	1e3_WA_1_Oct_2020_VeroT_d2
Gm45223	-1.44421	0.0340743	2	1e3_WA_1dORF6_d2_vs_1e3_WA_1_Oct_2020_VeroT_d2	1e3_WA_1dORF6_d2	1e3_WA_1_Oct_2020_VeroT_d2
Gm45266	-0.544011	0.545229	2	1e3_WA_1dORF6_d2_vs_1e3_WA_1_Oct_2020_VeroT_d2	1e3_WA_1dORF6_d2	1e3_WA_1_Oct_2020_VeroT_d2
Gm45342	-1.29021	0.0793054	2	1e3_WA_1dORF6_d2_vs_1e3_WA_1_Oct_2020_VeroT_d2	1e3_WA_1dORF6_d2	1e3_WA_1_Oct_2020_VeroT_d2
Gm45343	-1.28704	0.0477267	2	1e3_WA_1dORF6_d2_vs_1e3_WA_1_Oct_2020_VeroT_d2	1e3_WA_1dORF6_d2	1e3_WA_1_Oct_2020_VeroT_d2
Gm45424	2.99282	0.00335196	2	1e3_WA_1dORF6_d2_vs_1e3_WA_1_Oct_2020_VeroT_d2	1e3_WA_1dORF6_d2	1e3_WA_1_Oct_2020_VeroT_d2
Gm45435	-0.957089	0.456135	2	1e3_WA_1dORF6_d2_vs_1e3_WA_1_Oct_2020_VeroT_d2	1e3_WA_1dORF6_d2	1e3_WA_1_Oct_2020_VeroT_d2
Gm45477	-0.693322	0.633201	2	1e3_WA_1dORF6_d2_vs_1e3_WA_1_Oct_2020_VeroT_d2	1e3_WA_1dORF6_d2	1e3_WA_1_Oct_2020_VeroT_d2
Gm45484	-0.748057	0.566002	2	1e3_WA_1dORF6_d2_vs_1e3_WA_1_Oct_2020_VeroT_d2	1e3_WA_1dORF6_d2	1e3_WA_1_Oct_2020_VeroT_d2
Gm45534	-1.61023	0.190376	2	1e3_WA_1dORF6_d2_vs_1e3_WA_1_Oct_2020_VeroT_d2	1e3_WA_1dORF6_d2	1e3_WA_1_Oct_2020_VeroT_d2
Gm45555	-0.373202	0.822653	2	1e3_WA_1dORF6_d2_vs_1e3_WA_1_Oct_2020_VeroT_d2	1e3_WA_1dORF6_d2	1e3_WA_1_Oct_2020_VeroT_d2
Gm45570	-1.18737	0.203919	2	1e3_WA_1dORF6_d2_vs_1e3_WA_1_Oct_2020_VeroT_d2	1e3_WA_1dORF6_d2	1e3_WA_1_Oct_2020_VeroT_d2
Gm45715	-1.07828	0.271894	2	1e3_WA_1dORF6_d2_vs_1e3_WA_1_Oct_2020_VeroT_d2	1e3_WA_1dORF6_d2	1e3_WA_1_Oct_2020_VeroT_d2
Gm45797	-1.22422	0.0477267	2	1e3_WA_1dORF6_d2_vs_1e3_WA_1_Oct_2020_VeroT_d2	1e3_WA_1dORF6_d2	1e3_WA_1_Oct_2020_VeroT_d2
Gm45809	-1.16552	0.345829	2	1e3_WA_1dORF6_d2_vs_1e3_WA_1_Oct_2020_VeroT_d2	1e3_WA_1dORF6_d2	1e3_WA_1_Oct_2020_VeroT_d2
Gm45854	-1.01138	0.249546	2	1e3_WA_1dORF6_d2_vs_1e3_WA_1_Oct_2020_VeroT_d2	1e3_WA_1dORF6_d2	1e3_WA_1_Oct_2020_VeroT_d2
Gm46136	-1.97183	0.0791151	2	1e3_WA_1dORF6_d2_vs_1e3_WA_1_Oct_2020_VeroT_d2	1e3_WA_1dORF6_d2	1e3_WA_1_Oct_2020_VeroT_d2
Gm47026	-1.68502	0.0588083	2	1e3_WA_1dORF6_d2_vs_1e3_WA_1_Oct_2020_VeroT_d2	1e3_WA_1dORF6_d2	1e3_WA_1_Oct_2020_VeroT_d2
Gm47088	-1.93157	0.114007	2	1e3_WA_1dORF6_d2_vs_1e3_WA_1_Oct_2020_VeroT_d2	1e3_WA_1dORF6_d2	1e3_WA_1_Oct_2020_VeroT_d2
Gm47113	-3.69406	0.013429	2	1e3_WA_1dORF6_d2_vs_1e3_WA_1_Oct_2020_VeroT_d2	1e3_WA_1dORF6_d2	1e3_WA_1_Oct_2020_VeroT_d2
Gm47121	-1.65582	0.00852171	2	1e3_WA_1dORF6_d2_vs_1e3_WA_1_Oct_2020_VeroT_d2	1e3_WA_1dORF6_d2	1e3_WA_1_Oct_2020_VeroT_d2
Gm47208	-0.88097	0.360055	2	1e3_WA_1dORF6_d2_vs_1e3_WA_1_Oct_2020_VeroT_d2	1e3_WA_1dORF6_d2	1e3_WA_1_Oct_2020_VeroT_d2
Gm47258	-0.256853	0.886438	2	1e3_WA_1dORF6_d2_vs_1e3_WA_1_Oct_2020_VeroT_d2	1e3_WA_1dORF6_d2	1e3_WA_1_Oct_2020_VeroT_d2
Gm47267	-3.2661	8.98667e-10	2	1e3_WA_1dORF6_d2_vs_1e3_WA_1_Oct_2020_VeroT_d2	1e3_WA_1dORF6_d2	1e3_WA_1_Oct_2020_VeroT_d2
Gm47272	-1.21067	0.258372	2	1e3_WA_1dORF6_d2_vs_1e3_WA_1_Oct_2020_VeroT_d2	1e3_WA_1dORF6_d2	1e3_WA_1_Oct_2020_VeroT_d2
Gm47460	-1.21796	0.427932	2	1e3_WA_1dORF6_d2_vs_1e3_WA_1_Oct_2020_VeroT_d2	1e3_WA_1dORF6_d2	1e3_WA_1_Oct_2020_VeroT_d2
Gm47585	-1.05427	0.329976	2	1e3_WA_1dORF6_d2_vs_1e3_WA_1_Oct_2020_VeroT_d2	1e3_WA_1dORF6_d2	1e3_WA_1_Oct_2020_VeroT_d2
Gm47661	-1.37127	0.063563	2	1e3_WA_1dORF6_d2_vs_1e3_WA_1_Oct_2020_VeroT_d2	1e3_WA_1dORF6_d2	1e3_WA_1_Oct_2020_VeroT_d2
Gm47662	-0.477937	0.642763	2	1e3_WA_1dORF6_d2_vs_1e3_WA_1_Oct_2020_VeroT_d2	1e3_WA_1dORF6_d2	1e3_WA_1_Oct_2020_VeroT_d2
Gm47689	-1.08996	0.139243	2	1e3_WA_1dORF6_d2_vs_1e3_WA_1_Oct_2020_VeroT_d2	1e3_WA_1dORF6_d2	1e3_WA_1_Oct_2020_VeroT_d2
Gm47727	-0.549341	0.721653	2	1e3_WA_1dORF6_d2_vs_1e3_WA_1_Oct_2020_VeroT_d2	1e3_WA_1dORF6_d2	1e3_WA_1_Oct_2020_VeroT_d2
Gm47817	-0.956321	0.208343	2	1e3_WA_1dORF6_d2_vs_1e3_WA_1_Oct_2020_VeroT_d2	1e3_WA_1dORF6_d2	1e3_WA_1_Oct_2020_VeroT_d2
Gm47904	-1.03852	0.417497	2	1e3_WA_1dORF6_d2_vs_1e3_WA_1_Oct_2020_VeroT_d2	1e3_WA_1dORF6_d2	1e3_WA_1_Oct_2020_VeroT_d2
Gm47963	-0.869713	0.352212	2	1e3_WA_1dORF6_d2_vs_1e3_WA_1_Oct_2020_VeroT_d2	1e3_WA_1dORF6_d2	1e3_WA_1_Oct_2020_VeroT_d2
Gm47969	-4.00372	0.00367372	2	1e3_WA_1dORF6_d2_vs_1e3_WA_1_Oct_2020_VeroT_d2	1e3_WA_1dORF6_d2	1e3_WA_1_Oct_2020_VeroT_d2
Gm48015	-0.619824	0.564276	2	1e3_WA_1dORF6_d2_vs_1e3_WA_1_Oct_2020_VeroT_d2	1e3_WA_1dORF6_d2	1e3_WA_1_Oct_2020_VeroT_d2
Gm48027	-1.50152	0.131066	2	1e3_WA_1dORF6_d2_vs_1e3_WA_1_Oct_2020_VeroT_d2	1e3_WA_1dORF6_d2	1e3_WA_1_Oct_2020_VeroT_d2
Gm48065	-1.04204	0.448591	2	1e3_WA_1dORF6_d2_vs_1e3_WA_1_Oct_2020_VeroT_d2	1e3_WA_1dORF6_d2	1e3_WA_1_Oct_2020_VeroT_d2
Gm48138	-1.0364	0.570594	2	1e3_WA_1dORF6_d2_vs_1e3_WA_1_Oct_2020_VeroT_d2	1e3_WA_1dORF6_d2	1e3_WA_1_Oct_2020_VeroT_d2
Gm48182	-0.815903	0.671338	2	1e3_WA_1dORF6_d2_vs_1e3_WA_1_Oct_2020_VeroT_d2	1e3_WA_1dORF6_d2	1e3_WA_1_Oct_2020_VeroT_d2
Gm48224	-1.29287	0.381761	2	1e3_WA_1dORF6_d2_vs_1e3_WA_1_Oct_2020_VeroT_d2	1e3_WA_1dORF6_d2	1e3_WA_1_Oct_2020_VeroT_d2
Gm48230	-1.53478	0.332296	2	1e3_WA_1dORF6_d2_vs_1e3_WA_1_Oct_2020_VeroT_d2	1e3_WA_1dORF6_d2	1e3_WA_1_Oct_2020_VeroT_d2
Gm48231	-1.30185	0.110219	2	1e3_WA_1dORF6_d2_vs_1e3_WA_1_Oct_2020_VeroT_d2	1e3_WA_1dORF6_d2	1e3_WA_1_Oct_2020_VeroT_d2
Gm48265	-3.45492	0.11213	2	1e3_WA_1dORF6_d2_vs_1e3_WA_1_Oct_2020_VeroT_d2	1e3_WA_1dORF6_d2	1e3_WA_1_Oct_2020_VeroT_d2
Gm48286	-1.01024	0.406457	2	1e3_WA_1dORF6_d2_vs_1e3_WA_1_Oct_2020_VeroT_d2	1e3_WA_1dORF6_d2	1e3_WA_1_Oct_2020_VeroT_d2
Gm48332	-0.432503	0.843298	2	1e3_WA_1dORF6_d2_vs_1e3_WA_1_Oct_2020_VeroT_d2	1e3_WA_1dORF6_d2	1e3_WA_1_Oct_2020_VeroT_d2
Gm48339	-1.48834	0.1242	2	1e3_WA_1dORF6_d2_vs_1e3_WA_1_Oct_2020_VeroT_d2	1e3_WA_1dORF6_d2	1e3_WA_1_Oct_2020_VeroT_d2
Gm48357	-1.29429	0.130158	2	1e3_WA_1dORF6_d2_vs_1e3_WA_1_Oct_2020_VeroT_d2	1e3_WA_1dORF6_d2	1e3_WA_1_Oct_2020_VeroT_d2
Gm48383	-1.43551	0.202846	2	1e3_WA_1dORF6_d2_vs_1e3_WA_1_Oct_2020_VeroT_d2	1e3_WA_1dORF6_d2	1e3_WA_1_Oct_2020_VeroT_d2
Gm48502	-6.30261	0.0135175	2	1e3_WA_1dORF6_d2_vs_1e3_WA_1_Oct_2020_VeroT_d2	1e3_WA_1dORF6_d2	1e3_WA_1_Oct_2020_VeroT_d2
Gm48532	-1.29779	0.494614	2	1e3_WA_1dORF6_d2_vs_1e3_WA_1_Oct_2020_VeroT_d2	1e3_WA_1dORF6_d2	1e3_WA_1_Oct_2020_VeroT_d2
Gm48562	-1.15987	0.100133	2	1e3_WA_1dORF6_d2_vs_1e3_WA_1_Oct_2020_VeroT_d2	1e3_WA_1dORF6_d2	1e3_WA_1_Oct_2020_VeroT_d2
Gm48565	-0.526477	0.706365	2	1e3_WA_1dORF6_d2_vs_1e3_WA_1_Oct_2020_VeroT_d2	1e3_WA_1dORF6_d2	1e3_WA_1_Oct_2020_VeroT_d2
Gm48617	-1.44268	0.200692	2	1e3_WA_1dORF6_d2_vs_1e3_WA_1_Oct_2020_VeroT_d2	1e3_WA_1dORF6_d2	1e3_WA_1_Oct_2020_VeroT_d2
Gm48621	-1.40795	0.243084	2	1e3_WA_1dORF6_d2_vs_1e3_WA_1_Oct_2020_VeroT_d2	1e3_WA_1dORF6_d2	1e3_WA_1_Oct_2020_VeroT_d2
Gm48639	0.107041	0.947681	2	1e3_WA_1dORF6_d2_vs_1e3_WA_1_Oct_2020_VeroT_d2	1e3_WA_1dORF6_d2	1e3_WA_1_Oct_2020_VeroT_d2
Gm48655	-0.966044	0.0747354	2	1e3_WA_1dORF6_d2_vs_1e3_WA_1_Oct_2020_VeroT_d2	1e3_WA_1dORF6_d2	1e3_WA_1_Oct_2020_VeroT_d2
Gm48683	-1.87212	0.00774394	2	1e3_WA_1dORF6_d2_vs_1e3_WA_1_Oct_2020_VeroT_d2	1e3_WA_1dORF6_d2	1e3_WA_1_Oct_2020_VeroT_d2
Gm48713	-2.3231	0.178585	2	1e3_WA_1dORF6_d2_vs_1e3_WA_1_Oct_2020_VeroT_d2	1e3_WA_1dORF6_d2	1e3_WA_1_Oct_2020_VeroT_d2
Gm48740	-0.683042	0.484466	2	1e3_WA_1dORF6_d2_vs_1e3_WA_1_Oct_2020_VeroT_d2	1e3_WA_1dORF6_d2	1e3_WA_1_Oct_2020_VeroT_d2
Gm48742	-0.663669	0.598854	2	1e3_WA_1dORF6_d2_vs_1e3_WA_1_Oct_2020_VeroT_d2	1e3_WA_1dORF6_d2	1e3_WA_1_Oct_2020_VeroT_d2
Gm48766	-2.55063	0.155282	2	1e3_WA_1dORF6_d2_vs_1e3_WA_1_Oct_2020_VeroT_d2	1e3_WA_1dORF6_d2	1e3_WA_1_Oct_2020_VeroT_d2
Gm48771	-1.43389	0.17331	2	1e3_WA_1dORF6_d2_vs_1e3_WA_1_Oct_2020_VeroT_d2	1e3_WA_1dORF6_d2	1e3_WA_1_Oct_2020_VeroT_d2
Gm48789	-2.32008	0.130188	2	1e3_WA_1dORF6_d2_vs_1e3_WA_1_Oct_2020_VeroT_d2	1e3_WA_1dORF6_d2	1e3_WA_1_Oct_2020_VeroT_d2
Gm48871	-3.47495	0.0388308	2	1e3_WA_1dORF6_d2_vs_1e3_WA_1_Oct_2020_VeroT_d2	1e3_WA_1dORF6_d2	1e3_WA_1_Oct_2020_VeroT_d2
Gm48887	-2.60117	0.0226129	2	1e3_WA_1dORF6_d2_vs_1e3_WA_1_Oct_2020_VeroT_d2	1e3_WA_1dORF6_d2	1e3_WA_1_Oct_2020_VeroT_d2
Gm48889	-0.130718	0.93847	2	1e3_WA_1dORF6_d2_vs_1e3_WA_1_Oct_2020_VeroT_d2	1e3_WA_1dORF6_d2	1e3_WA_1_Oct_2020_VeroT_d2
Gm48965	-1.01363	0.444477	2	1e3_WA_1dORF6_d2_vs_1e3_WA_1_Oct_2020_VeroT_d2	1e3_WA_1dORF6_d2	1e3_WA_1_Oct_2020_VeroT_d2
Gm48972	-0.657825	0.668867	2	1e3_WA_1dORF6_d2_vs_1e3_WA_1_Oct_2020_VeroT_d2	1e3_WA_1dORF6_d2	1e3_WA_1_Oct_2020_VeroT_d2
Gm48996	-1.29461	0.135663	2	1e3_WA_1dORF6_d2_vs_1e3_WA_1_Oct_2020_VeroT_d2	1e3_WA_1dORF6_d2	1e3_WA_1_Oct_2020_VeroT_d2
Gm49058	-1.03169	0.486901	2	1e3_WA_1dORF6_d2_vs_1e3_WA_1_Oct_2020_VeroT_d2	1e3_WA_1dORF6_d2	1e3_WA_1_Oct_2020_VeroT_d2
Gm49124	-1.156	0.27559	2	1e3_WA_1dORF6_d2_vs_1e3_WA_1_Oct_2020_VeroT_d2	1e3_WA_1dORF6_d2	1e3_WA_1_Oct_2020_VeroT_d2
Gm49130	2.17819	0.311397	2	1e3_WA_1dORF6_d2_vs_1e3_WA_1_Oct_2020_VeroT_d2	1e3_WA_1dORF6_d2	1e3_WA_1_Oct_2020_VeroT_d2
Gm49197	-1.09327	0.4344	2	1e3_WA_1dORF6_d2_vs_1e3_WA_1_Oct_2020_VeroT_d2	1e3_WA_1dORF6_d2	1e3_WA_1_Oct_2020_VeroT_d2
Gm49260	-1.68696	0.203919	2	1e3_WA_1dORF6_d2_vs_1e3_WA_1_Oct_2020_VeroT_d2	1e3_WA_1dORF6_d2	1e3_WA_1_Oct_2020_VeroT_d2
Gm49299	-2.87521	0.0476214	2	1e3_WA_1dORF6_d2_vs_1e3_WA_1_Oct_2020_VeroT_d2	1e3_WA_1dORF6_d2	1e3_WA_1_Oct_2020_VeroT_d2
Gm49309	-0.861047	0.311841	2	1e3_WA_1dORF6_d2_vs_1e3_WA_1_Oct_2020_VeroT_d2	1e3_WA_1dORF6_d2	1e3_WA_1_Oct_2020_VeroT_d2
Gm49499	-1.97927	0.070659	2	1e3_WA_1dORF6_d2_vs_1e3_WA_1_Oct_2020_VeroT_d2	1e3_WA_1dORF6_d2	1e3_WA_1_Oct_2020_VeroT_d2
Gm49599	-0.93388	0.273174	2	1e3_WA_1dORF6_d2_vs_1e3_WA_1_Oct_2020_VeroT_d2	1e3_WA_1dORF6_d2	1e3_WA_1_Oct_2020_VeroT_d2
Gm49659	-1.09852	0.362434	2	1e3_WA_1dORF6_d2_vs_1e3_WA_1_Oct_2020_VeroT_d2	1e3_WA_1dORF6_d2	1e3_WA_1_Oct_2020_VeroT_d2
Gm49705	-1.34632	0.182292	2	1e3_WA_1dORF6_d2_vs_1e3_WA_1_Oct_2020_VeroT_d2	1e3_WA_1dORF6_d2	1e3_WA_1_Oct_2020_VeroT_d2
Gm49784	-1.04224	0.395841	2	1e3_WA_1dORF6_d2_vs_1e3_WA_1_Oct_2020_VeroT_d2	1e3_WA_1dORF6_d2	1e3_WA_1_Oct_2020_VeroT_d2
Gm49839	-1.19947	0.141273	2	1e3_WA_1dORF6_d2_vs_1e3_WA_1_Oct_2020_VeroT_d2	1e3_WA_1dORF6_d2	1e3_WA_1_Oct_2020_VeroT_d2
Gm49871	-1.87506	0.110091	2	1e3_WA_1dORF6_d2_vs_1e3_WA_1_Oct_2020_VeroT_d2	1e3_WA_1dORF6_d2	1e3_WA_1_Oct_2020_VeroT_d2
Gm49932	-3.54771	0.00318474	2	1e3_WA_1dORF6_d2_vs_1e3_WA_1_Oct_2020_VeroT_d2	1e3_WA_1dORF6_d2	1e3_WA_1_Oct_2020_VeroT_d2
Gm50008	-0.4319	0.729412	2	1e3_WA_1dORF6_d2_vs_1e3_WA_1_Oct_2020_VeroT_d2	1e3_WA_1dORF6_d2	1e3_WA_1_Oct_2020_VeroT_d2
Gm50070	-3.75506	0.00267803	2	1e3_WA_1dORF6_d2_vs_1e3_WA_1_Oct_2020_VeroT_d2	1e3_WA_1dORF6_d2	1e3_WA_1_Oct_2020_VeroT_d2
Gm50322	-1.81049	0.0842137	2	1e3_WA_1dORF6_d2_vs_1e3_WA_1_Oct_2020_VeroT_d2	1e3_WA_1dORF6_d2	1e3_WA_1_Oct_2020_VeroT_d2
Gm50403	-2.56803	0.0598559	2	1e3_WA_1dORF6_d2_vs_1e3_WA_1_Oct_2020_VeroT_d2	1e3_WA_1dORF6_d2	1e3_WA_1_Oct_2020_VeroT_d2
Gm50419	2.85836	4.00897e-05	2	1e3_WA_1dORF6_d2_vs_1e3_WA_1_Oct_2020_VeroT_d2	1e3_WA_1dORF6_d2	1e3_WA_1_Oct_2020_VeroT_d2
Gm5117	-2.29622	1.23072e-05	2	1e3_WA_1dORF6_d2_vs_1e3_WA_1_Oct_2020_VeroT_d2	1e3_WA_1dORF6_d2	1e3_WA_1_Oct_2020_VeroT_d2
Gm5239	-7.20982	5.73617e-05	2	1e3_WA_1dORF6_d2_vs_1e3_WA_1_Oct_2020_VeroT_d2	1e3_WA_1dORF6_d2	1e3_WA_1_Oct_2020_VeroT_d2
Gm525	-0.713327	0.465831	2	1e3_WA_1dORF6_d2_vs_1e3_WA_1_Oct_2020_VeroT_d2	1e3_WA_1dORF6_d2	1e3_WA_1_Oct_2020_VeroT_d2
Gm5417	0.37872	0.809068	2	1e3_WA_1dORF6_d2_vs_1e3_WA_1_Oct_2020_VeroT_d2	1e3_WA_1dORF6_d2	1e3_WA_1_Oct_2020_VeroT_d2
Gm5535	-2.13447	0.178585	2	1e3_WA_1dORF6_d2_vs_1e3_WA_1_Oct_2020_VeroT_d2	1e3_WA_1dORF6_d2	1e3_WA_1_Oct_2020_VeroT_d2
Gm5854	-0.0473089	0.986008	2	1e3_WA_1dORF6_d2_vs_1e3_WA_1_Oct_2020_VeroT_d2	1e3_WA_1dORF6_d2	1e3_WA_1_Oct_2020_VeroT_d2
Gm5879	-2.55476	0.000850067	2	1e3_WA_1dORF6_d2_vs_1e3_WA_1_Oct_2020_VeroT_d2	1e3_WA_1dORF6_d2	1e3_WA_1_Oct_2020_VeroT_d2
Gm5970	0.303005	0.760101	2	1e3_WA_1dORF6_d2_vs_1e3_WA_1_Oct_2020_VeroT_d2	1e3_WA_1dORF6_d2	1e3_WA_1_Oct_2020_VeroT_d2
Gm6063	1.09286	0.247777	2	1e3_WA_1dORF6_d2_vs_1e3_WA_1_Oct_2020_VeroT_d2	1e3_WA_1dORF6_d2	1e3_WA_1_Oct_2020_VeroT_d2
Gm6117	-3.37711	0.00618863	2	1e3_WA_1dORF6_d2_vs_1e3_WA_1_Oct_2020_VeroT_d2	1e3_WA_1dORF6_d2	1e3_WA_1_Oct_2020_VeroT_d2
Gm6185	-1.78159	0.0715782	2	1e3_WA_1dORF6_d2_vs_1e3_WA_1_Oct_2020_VeroT_d2	1e3_WA_1dORF6_d2	1e3_WA_1_Oct_2020_VeroT_d2
Gm6209	-3.56077	0.0141674	2	1e3_WA_1dORF6_d2_vs_1e3_WA_1_Oct_2020_VeroT_d2	1e3_WA_1dORF6_d2	1e3_WA_1_Oct_2020_VeroT_d2
Gm6377	-0.10094	0.934382	2	1e3_WA_1dORF6_d2_vs_1e3_WA_1_Oct_2020_VeroT_d2	1e3_WA_1dORF6_d2	1e3_WA_1_Oct_2020_VeroT_d2
Gm6445	-2.28177	0.000328349	2	1e3_WA_1dORF6_d2_vs_1e3_WA_1_Oct_2020_VeroT_d2	1e3_WA_1dORF6_d2	1e3_WA_1_Oct_2020_VeroT_d2
Gm6450	-2.70342	0.000832101	2	1e3_WA_1dORF6_d2_vs_1e3_WA_1_Oct_2020_VeroT_d2	1e3_WA_1dORF6_d2	1e3_WA_1_Oct_2020_VeroT_d2
Gm6545	-0.563249	0.532042	2	1e3_WA_1dORF6_d2_vs_1e3_WA_1_Oct_2020_VeroT_d2	1e3_WA_1dORF6_d2	1e3_WA_1_Oct_2020_VeroT_d2
Gm6789	-1.26175	0.0899881	2	1e3_WA_1dORF6_d2_vs_1e3_WA_1_Oct_2020_VeroT_d2	1e3_WA_1dORF6_d2	1e3_WA_1_Oct_2020_VeroT_d2
Gm6815	-3.36996	0.312538	2	1e3_WA_1dORF6_d2_vs_1e3_WA_1_Oct_2020_VeroT_d2	1e3_WA_1dORF6_d2	1e3_WA_1_Oct_2020_VeroT_d2
Gm7143	-1.18826	0.0940308	2	1e3_WA_1dORF6_d2_vs_1e3_WA_1_Oct_2020_VeroT_d2	1e3_WA_1dORF6_d2	1e3_WA_1_Oct_2020_VeroT_d2
Gm7417	-0.919002	0.500031	2	1e3_WA_1dORF6_d2_vs_1e3_WA_1_Oct_2020_VeroT_d2	1e3_WA_1dORF6_d2	1e3_WA_1_Oct_2020_VeroT_d2
Gm7741	-2.36024	0.0533885	2	1e3_WA_1dORF6_d2_vs_1e3_WA_1_Oct_2020_VeroT_d2	1e3_WA_1dORF6_d2	1e3_WA_1_Oct_2020_VeroT_d2
Gm7862	1.64462	0.095211	2	1e3_WA_1dORF6_d2_vs_1e3_WA_1_Oct_2020_VeroT_d2	1e3_WA_1dORF6_d2	1e3_WA_1_Oct_2020_VeroT_d2
Gm7912	-1.98114	0.0098925	2	1e3_WA_1dORF6_d2_vs_1e3_WA_1_Oct_2020_VeroT_d2	1e3_WA_1dORF6_d2	1e3_WA_1_Oct_2020_VeroT_d2
Gm8251	-1.33299	0.238122	2	1e3_WA_1dORF6_d2_vs_1e3_WA_1_Oct_2020_VeroT_d2	1e3_WA_1dORF6_d2	1e3_WA_1_Oct_2020_VeroT_d2
Gm8623	-1.01983	0.423543	2	1e3_WA_1dORF6_d2_vs_1e3_WA_1_Oct_2020_VeroT_d2	1e3_WA_1dORF6_d2	1e3_WA_1_Oct_2020_VeroT_d2
Gm8670	-1.04468	0.288724	2	1e3_WA_1dORF6_d2_vs_1e3_WA_1_Oct_2020_VeroT_d2	1e3_WA_1dORF6_d2	1e3_WA_1_Oct_2020_VeroT_d2
Gm8818	0.691628	0.591026	2	1e3_WA_1dORF6_d2_vs_1e3_WA_1_Oct_2020_VeroT_d2	1e3_WA_1dORF6_d2	1e3_WA_1_Oct_2020_VeroT_d2
Gm8835	-0.726545	0.522739	2	1e3_WA_1dORF6_d2_vs_1e3_WA_1_Oct_2020_VeroT_d2	1e3_WA_1dORF6_d2	1e3_WA_1_Oct_2020_VeroT_d2
Gm8894	-0.695336	0.451831	2	1e3_WA_1dORF6_d2_vs_1e3_WA_1_Oct_2020_VeroT_d2	1e3_WA_1dORF6_d2	1e3_WA_1_Oct_2020_VeroT_d2
Gpr31b	0.135624	0.947122	2	1e3_WA_1dORF6_d2_vs_1e3_WA_1_Oct_2020_VeroT_d2	1e3_WA_1dORF6_d2	1e3_WA_1_Oct_2020_VeroT_d2
Gpr37l1	0.87163	0.604984	2	1e3_WA_1dORF6_d2_vs_1e3_WA_1_Oct_2020_VeroT_d2	1e3_WA_1dORF6_d2	1e3_WA_1_Oct_2020_VeroT_d2
Gprc5d	-3.35996	0.000389659	2	1e3_WA_1dORF6_d2_vs_1e3_WA_1_Oct_2020_VeroT_d2	1e3_WA_1dORF6_d2	1e3_WA_1_Oct_2020_VeroT_d2
Grem1	-0.505636	0.814238	2	1e3_WA_1dORF6_d2_vs_1e3_WA_1_Oct_2020_VeroT_d2	1e3_WA_1dORF6_d2	1e3_WA_1_Oct_2020_VeroT_d2
Grik2	-0.164082	0.923689	2	1e3_WA_1dORF6_d2_vs_1e3_WA_1_Oct_2020_VeroT_d2	1e3_WA_1dORF6_d2	1e3_WA_1_Oct_2020_VeroT_d2
Grin2a	-4.29906	4.63787e-07	2	1e3_WA_1dORF6_d2_vs_1e3_WA_1_Oct_2020_VeroT_d2	1e3_WA_1dORF6_d2	1e3_WA_1_Oct_2020_VeroT_d2
Grin2b	-3.75947	0.0675482	2	1e3_WA_1dORF6_d2_vs_1e3_WA_1_Oct_2020_VeroT_d2	1e3_WA_1dORF6_d2	1e3_WA_1_Oct_2020_VeroT_d2
Grm5	-2.05134	0.234767	2	1e3_WA_1dORF6_d2_vs_1e3_WA_1_Oct_2020_VeroT_d2	1e3_WA_1dORF6_d2	1e3_WA_1_Oct_2020_VeroT_d2
Gsdma	-6.12637	0.0962508	2	1e3_WA_1dORF6_d2_vs_1e3_WA_1_Oct_2020_VeroT_d2	1e3_WA_1dORF6_d2	1e3_WA_1_Oct_2020_VeroT_d2
Gvin-ps6	-0.863066	0.363536	2	1e3_WA_1dORF6_d2_vs_1e3_WA_1_Oct_2020_VeroT_d2	1e3_WA_1dORF6_d2	1e3_WA_1_Oct_2020_VeroT_d2
H19	1.78226	0.426743	2	1e3_WA_1dORF6_d2_vs_1e3_WA_1_Oct_2020_VeroT_d2	1e3_WA_1dORF6_d2	1e3_WA_1_Oct_2020_VeroT_d2
Hcar1	0.911418	0.537894	2	1e3_WA_1dORF6_d2_vs_1e3_WA_1_Oct_2020_VeroT_d2	1e3_WA_1dORF6_d2	1e3_WA_1_Oct_2020_VeroT_d2
Hecw1	-5.50817	0.000430268	2	1e3_WA_1dORF6_d2_vs_1e3_WA_1_Oct_2020_VeroT_d2	1e3_WA_1dORF6_d2	1e3_WA_1_Oct_2020_VeroT_d2
Hhatl	0.807077	0.55726	2	1e3_WA_1dORF6_d2_vs_1e3_WA_1_Oct_2020_VeroT_d2	1e3_WA_1dORF6_d2	1e3_WA_1_Oct_2020_VeroT_d2
Hmgb1-ps5	-1.02197	0.0720684	2	1e3_WA_1dORF6_d2_vs_1e3_WA_1_Oct_2020_VeroT_d2	1e3_WA_1dORF6_d2	1e3_WA_1_Oct_2020_VeroT_d2
Hrc	0.897055	0.669799	2	1e3_WA_1dORF6_d2_vs_1e3_WA_1_Oct_2020_VeroT_d2	1e3_WA_1dORF6_d2	1e3_WA_1_Oct_2020_VeroT_d2
Hspb7	0.695306	0.556581	2	1e3_WA_1dORF6_d2_vs_1e3_WA_1_Oct_2020_VeroT_d2	1e3_WA_1dORF6_d2	1e3_WA_1_Oct_2020_VeroT_d2
Htra3	0.741835	0.398846	2	1e3_WA_1dORF6_d2_vs_1e3_WA_1_Oct_2020_VeroT_d2	1e3_WA_1dORF6_d2	1e3_WA_1_Oct_2020_VeroT_d2
Icam5	-2.42002	6.80646e-08	2	1e3_WA_1dORF6_d2_vs_1e3_WA_1_Oct_2020_VeroT_d2	1e3_WA_1dORF6_d2	1e3_WA_1_Oct_2020_VeroT_d2
Ifnb1	-0.740198	0.338693	2	1e3_WA_1dORF6_d2_vs_1e3_WA_1_Oct_2020_VeroT_d2	1e3_WA_1dORF6_d2	1e3_WA_1_Oct_2020_VeroT_d2
Ifnl2	0.119678	0.922147	2	1e3_WA_1dORF6_d2_vs_1e3_WA_1_Oct_2020_VeroT_d2	1e3_WA_1dORF6_d2	1e3_WA_1_Oct_2020_VeroT_d2
Ifnl3	0.442451	0.695012	2	1e3_WA_1dORF6_d2_vs_1e3_WA_1_Oct_2020_VeroT_d2	1e3_WA_1dORF6_d2	1e3_WA_1_Oct_2020_VeroT_d2
Igdcc3	-3.7492	0.00700389	2	1e3_WA_1dORF6_d2_vs_1e3_WA_1_Oct_2020_VeroT_d2	1e3_WA_1dORF6_d2	1e3_WA_1_Oct_2020_VeroT_d2
Igha	0.61827	0.488842	2	1e3_WA_1dORF6_d2_vs_1e3_WA_1_Oct_2020_VeroT_d2	1e3_WA_1dORF6_d2	1e3_WA_1_Oct_2020_VeroT_d2
Ighg2c	1.20031	0.703501	2	1e3_WA_1dORF6_d2_vs_1e3_WA_1_Oct_2020_VeroT_d2	1e3_WA_1dORF6_d2	1e3_WA_1_Oct_2020_VeroT_d2
Ighv1-15	0.931681	0.697156	2	1e3_WA_1dORF6_d2_vs_1e3_WA_1_Oct_2020_VeroT_d2	1e3_WA_1dORF6_d2	1e3_WA_1_Oct_2020_VeroT_d2
Ighv1-22	1.18321	0.572347	2	1e3_WA_1dORF6_d2_vs_1e3_WA_1_Oct_2020_VeroT_d2	1e3_WA_1dORF6_d2	1e3_WA_1_Oct_2020_VeroT_d2
Ighv1-82	1.92801	0.254198	2	1e3_WA_1dORF6_d2_vs_1e3_WA_1_Oct_2020_VeroT_d2	1e3_WA_1dORF6_d2	1e3_WA_1_Oct_2020_VeroT_d2
Ighv11-2	0.757008	0.713353	2	1e3_WA_1dORF6_d2_vs_1e3_WA_1_Oct_2020_VeroT_d2	1e3_WA_1dORF6_d2	1e3_WA_1_Oct_2020_VeroT_d2
Ighv14-3	0.880242	0.804666	2	1e3_WA_1dORF6_d2_vs_1e3_WA_1_Oct_2020_VeroT_d2	1e3_WA_1dORF6_d2	1e3_WA_1_Oct_2020_VeroT_d2
Ighv14-4	-0.607538	0.858754	2	1e3_WA_1dORF6_d2_vs_1e3_WA_1_Oct_2020_VeroT_d2	1e3_WA_1dORF6_d2	1e3_WA_1_Oct_2020_VeroT_d2
Ighv2-2	-0.0263536	0.995055	2	1e3_WA_1dORF6_d2_vs_1e3_WA_1_Oct_2020_VeroT_d2	1e3_WA_1dORF6_d2	1e3_WA_1_Oct_2020_VeroT_d2
Ighv4-1	-1.0098	0.773094	2	1e3_WA_1dORF6_d2_vs_1e3_WA_1_Oct_2020_VeroT_d2	1e3_WA_1dORF6_d2	1e3_WA_1_Oct_2020_VeroT_d2
Ighv8-8	1.12285	0.605928	2	1e3_WA_1dORF6_d2_vs_1e3_WA_1_Oct_2020_VeroT_d2	1e3_WA_1dORF6_d2	1e3_WA_1_Oct_2020_VeroT_d2
Igkv1-110	0.459852	0.834125	2	1e3_WA_1dORF6_d2_vs_1e3_WA_1_Oct_2020_VeroT_d2	1e3_WA_1dORF6_d2	1e3_WA_1_Oct_2020_VeroT_d2
Igkv12-98	1.25588	0.588842	2	1e3_WA_1dORF6_d2_vs_1e3_WA_1_Oct_2020_VeroT_d2	1e3_WA_1dORF6_d2	1e3_WA_1_Oct_2020_VeroT_d2
Igkv14-126	0.260526	0.914732	2	1e3_WA_1dORF6_d2_vs_1e3_WA_1_Oct_2020_VeroT_d2	1e3_WA_1dORF6_d2	1e3_WA_1_Oct_2020_VeroT_d2
Igkv3-12	1.16329	0.601304	2	1e3_WA_1dORF6_d2_vs_1e3_WA_1_Oct_2020_VeroT_d2	1e3_WA_1dORF6_d2	1e3_WA_1_Oct_2020_VeroT_d2
Igkv4-53	0.487226	0.853391	2	1e3_WA_1dORF6_d2_vs_1e3_WA_1_Oct_2020_VeroT_d2	1e3_WA_1dORF6_d2	1e3_WA_1_Oct_2020_VeroT_d2
Igkv4-74	2.20473	0.305805	2	1e3_WA_1dORF6_d2_vs_1e3_WA_1_Oct_2020_VeroT_d2	1e3_WA_1dORF6_d2	1e3_WA_1_Oct_2020_VeroT_d2
Igkv5-43	1.24789	0.440291	2	1e3_WA_1dORF6_d2_vs_1e3_WA_1_Oct_2020_VeroT_d2	1e3_WA_1dORF6_d2	1e3_WA_1_Oct_2020_VeroT_d2
Igkv6-15	0.757022	0.571678	2	1e3_WA_1dORF6_d2_vs_1e3_WA_1_Oct_2020_VeroT_d2	1e3_WA_1dORF6_d2	1e3_WA_1_Oct_2020_VeroT_d2
Igkv6-17	-0.179482	0.939935	2	1e3_WA_1dORF6_d2_vs_1e3_WA_1_Oct_2020_VeroT_d2	1e3_WA_1dORF6_d2	1e3_WA_1_Oct_2020_VeroT_d2
Iho1	-2.24419	0.043383	2	1e3_WA_1dORF6_d2_vs_1e3_WA_1_Oct_2020_VeroT_d2	1e3_WA_1dORF6_d2	1e3_WA_1_Oct_2020_VeroT_d2
Il12b	-0.587346	0.466805	2	1e3_WA_1dORF6_d2_vs_1e3_WA_1_Oct_2020_VeroT_d2	1e3_WA_1dORF6_d2	1e3_WA_1_Oct_2020_VeroT_d2
Il1b	-1.35641	0.0101642	2	1e3_WA_1dORF6_d2_vs_1e3_WA_1_Oct_2020_VeroT_d2	1e3_WA_1dORF6_d2	1e3_WA_1_Oct_2020_VeroT_d2
Il1r2	-1.40011	0.0312674	2	1e3_WA_1dORF6_d2_vs_1e3_WA_1_Oct_2020_VeroT_d2	1e3_WA_1dORF6_d2	1e3_WA_1_Oct_2020_VeroT_d2
Il1rapl1	-4.69057	0.00681877	2	1e3_WA_1dORF6_d2_vs_1e3_WA_1_Oct_2020_VeroT_d2	1e3_WA_1dORF6_d2	1e3_WA_1_Oct_2020_VeroT_d2
Il23r	-0.664254	0.704393	2	1e3_WA_1dORF6_d2_vs_1e3_WA_1_Oct_2020_VeroT_d2	1e3_WA_1dORF6_d2	1e3_WA_1_Oct_2020_VeroT_d2
Il31ra	-1.72203	0.0845436	2	1e3_WA_1dORF6_d2_vs_1e3_WA_1_Oct_2020_VeroT_d2	1e3_WA_1dORF6_d2	1e3_WA_1_Oct_2020_VeroT_d2
Il36g	-2.26774	0.000453579	2	1e3_WA_1dORF6_d2_vs_1e3_WA_1_Oct_2020_VeroT_d2	1e3_WA_1dORF6_d2	1e3_WA_1_Oct_2020_VeroT_d2
Il6	0.019739	0.993344	2	1e3_WA_1dORF6_d2_vs_1e3_WA_1_Oct_2020_VeroT_d2	1e3_WA_1dORF6_d2	1e3_WA_1_Oct_2020_VeroT_d2
Iqcd	0.957725	0.23786	2	1e3_WA_1dORF6_d2_vs_1e3_WA_1_Oct_2020_VeroT_d2	1e3_WA_1dORF6_d2	1e3_WA_1_Oct_2020_VeroT_d2
Jakmip2	-5.16184	0.00754838	2	1e3_WA_1dORF6_d2_vs_1e3_WA_1_Oct_2020_VeroT_d2	1e3_WA_1dORF6_d2	1e3_WA_1_Oct_2020_VeroT_d2
Jdp2	2.3798	3.42333e-21	2	1e3_WA_1dORF6_d2_vs_1e3_WA_1_Oct_2020_VeroT_d2	1e3_WA_1dORF6_d2	1e3_WA_1_Oct_2020_VeroT_d2
Josd1-ps	-2.19721	0.0528934	2	1e3_WA_1dORF6_d2_vs_1e3_WA_1_Oct_2020_VeroT_d2	1e3_WA_1dORF6_d2	1e3_WA_1_Oct_2020_VeroT_d2
Kcnc4	1.19073	0.468807	2	1e3_WA_1dORF6_d2_vs_1e3_WA_1_Oct_2020_VeroT_d2	1e3_WA_1dORF6_d2	1e3_WA_1_Oct_2020_VeroT_d2
Kcnip2	-0.119155	0.934939	2	1e3_WA_1dORF6_d2_vs_1e3_WA_1_Oct_2020_VeroT_d2	1e3_WA_1dORF6_d2	1e3_WA_1_Oct_2020_VeroT_d2
Kcnj11	1.22151	0.302509	2	1e3_WA_1dORF6_d2_vs_1e3_WA_1_Oct_2020_VeroT_d2	1e3_WA_1dORF6_d2	1e3_WA_1_Oct_2020_VeroT_d2
Kcnj5	1.58639	0.391098	2	1e3_WA_1dORF6_d2_vs_1e3_WA_1_Oct_2020_VeroT_d2	1e3_WA_1dORF6_d2	1e3_WA_1_Oct_2020_VeroT_d2
Kcnk10	-4.44952	0.00118605	2	1e3_WA_1dORF6_d2_vs_1e3_WA_1_Oct_2020_VeroT_d2	1e3_WA_1dORF6_d2	1e3_WA_1_Oct_2020_VeroT_d2
Kcnq2	-3.17354	0.015987	2	1e3_WA_1dORF6_d2_vs_1e3_WA_1_Oct_2020_VeroT_d2	1e3_WA_1dORF6_d2	1e3_WA_1_Oct_2020_VeroT_d2
Kcnq3	-2.94379	0.0630158	2	1e3_WA_1dORF6_d2_vs_1e3_WA_1_Oct_2020_VeroT_d2	1e3_WA_1dORF6_d2	1e3_WA_1_Oct_2020_VeroT_d2
Kctd4	-0.643898	0.575118	2	1e3_WA_1dORF6_d2_vs_1e3_WA_1_Oct_2020_VeroT_d2	1e3_WA_1dORF6_d2	1e3_WA_1_Oct_2020_VeroT_d2
Kl	-3.11423	0.00315301	2	1e3_WA_1dORF6_d2_vs_1e3_WA_1_Oct_2020_VeroT_d2	1e3_WA_1dORF6_d2	1e3_WA_1_Oct_2020_VeroT_d2
Klhl35	1.55668	0.0535231	2	1e3_WA_1dORF6_d2_vs_1e3_WA_1_Oct_2020_VeroT_d2	1e3_WA_1dORF6_d2	1e3_WA_1_Oct_2020_VeroT_d2
Klhl41	0.588531	0.746116	2	1e3_WA_1dORF6_d2_vs_1e3_WA_1_Oct_2020_VeroT_d2	1e3_WA_1dORF6_d2	1e3_WA_1_Oct_2020_VeroT_d2
Klra17	-1.12966	0.187429	2	1e3_WA_1dORF6_d2_vs_1e3_WA_1_Oct_2020_VeroT_d2	1e3_WA_1dORF6_d2	1e3_WA_1_Oct_2020_VeroT_d2
Krt12	-21.924	2.15889e-09	2	1e3_WA_1dORF6_d2_vs_1e3_WA_1_Oct_2020_VeroT_d2	1e3_WA_1dORF6_d2	1e3_WA_1_Oct_2020_VeroT_d2
Krt13	0.975155	0.794435	2	1e3_WA_1dORF6_d2_vs_1e3_WA_1_Oct_2020_VeroT_d2	1e3_WA_1dORF6_d2	1e3_WA_1_Oct_2020_VeroT_d2
Krt4	1.26121	0.762948	2	1e3_WA_1dORF6_d2_vs_1e3_WA_1_Oct_2020_VeroT_d2	1e3_WA_1dORF6_d2	1e3_WA_1_Oct_2020_VeroT_d2
Krt5	2.73557	0.336632	2	1e3_WA_1dORF6_d2_vs_1e3_WA_1_Oct_2020_VeroT_d2	1e3_WA_1dORF6_d2	1e3_WA_1_Oct_2020_VeroT_d2
Krtap17-1	1.52789	0.0555479	2	1e3_WA_1dORF6_d2_vs_1e3_WA_1_Oct_2020_VeroT_d2	1e3_WA_1dORF6_d2	1e3_WA_1_Oct_2020_VeroT_d2
Krtdap	-5.99165	0.1242	2	1e3_WA_1dORF6_d2_vs_1e3_WA_1_Oct_2020_VeroT_d2	1e3_WA_1dORF6_d2	1e3_WA_1_Oct_2020_VeroT_d2
L3mbtl4	-5.28075	0.00685997	2	1e3_WA_1dORF6_d2_vs_1e3_WA_1_Oct_2020_VeroT_d2	1e3_WA_1dORF6_d2	1e3_WA_1_Oct_2020_VeroT_d2
Lce3a	-17.9319	0.00511381	2	1e3_WA_1dORF6_d2_vs_1e3_WA_1_Oct_2020_VeroT_d2	1e3_WA_1dORF6_d2	1e3_WA_1_Oct_2020_VeroT_d2
Lctl	1.12249	0.694363	2	1e3_WA_1dORF6_d2_vs_1e3_WA_1_Oct_2020_VeroT_d2	1e3_WA_1dORF6_d2	1e3_WA_1_Oct_2020_VeroT_d2
Ldb3	0.640673	0.639664	2	1e3_WA_1dORF6_d2_vs_1e3_WA_1_Oct_2020_VeroT_d2	1e3_WA_1dORF6_d2	1e3_WA_1_Oct_2020_VeroT_d2
Lgals12	1.16494	0.316471	2	1e3_WA_1dORF6_d2_vs_1e3_WA_1_Oct_2020_VeroT_d2	1e3_WA_1dORF6_d2	1e3_WA_1_Oct_2020_VeroT_d2
Lgals7	0.474365	0.832402	2	1e3_WA_1dORF6_d2_vs_1e3_WA_1_Oct_2020_VeroT_d2	1e3_WA_1dORF6_d2	1e3_WA_1_Oct_2020_VeroT_d2
Lhx4	-6.98965	4.35833e-05	2	1e3_WA_1dORF6_d2_vs_1e3_WA_1_Oct_2020_VeroT_d2	1e3_WA_1dORF6_d2	1e3_WA_1_Oct_2020_VeroT_d2
Lhx9	-5.28216	0.0295037	2	1e3_WA_1dORF6_d2_vs_1e3_WA_1_Oct_2020_VeroT_d2	1e3_WA_1dORF6_d2	1e3_WA_1_Oct_2020_VeroT_d2
Lmod2	0.621507	0.718463	2	1e3_WA_1dORF6_d2_vs_1e3_WA_1_Oct_2020_VeroT_d2	1e3_WA_1dORF6_d2	1e3_WA_1_Oct_2020_VeroT_d2
Lor	0.802002	0.805312	2	1e3_WA_1dORF6_d2_vs_1e3_WA_1_Oct_2020_VeroT_d2	1e3_WA_1dORF6_d2	1e3_WA_1_Oct_2020_VeroT_d2
Lrp1b	-2.55427	0.306454	2	1e3_WA_1dORF6_d2_vs_1e3_WA_1_Oct_2020_VeroT_d2	1e3_WA_1dORF6_d2	1e3_WA_1_Oct_2020_VeroT_d2
Lrrn2	0.091044	0.961363	2	1e3_WA_1dORF6_d2_vs_1e3_WA_1_Oct_2020_VeroT_d2	1e3_WA_1dORF6_d2	1e3_WA_1_Oct_2020_VeroT_d2
Lrrtm2	-0.350299	0.758692	2	1e3_WA_1dORF6_d2_vs_1e3_WA_1_Oct_2020_VeroT_d2	1e3_WA_1dORF6_d2	1e3_WA_1_Oct_2020_VeroT_d2
Lrrtm3	-2.63049	0.151784	2	1e3_WA_1dORF6_d2_vs_1e3_WA_1_Oct_2020_VeroT_d2	1e3_WA_1dORF6_d2	1e3_WA_1_Oct_2020_VeroT_d2
Lsmem1	-3.12507	1.7057e-14	2	1e3_WA_1dORF6_d2_vs_1e3_WA_1_Oct_2020_VeroT_d2	1e3_WA_1dORF6_d2	1e3_WA_1_Oct_2020_VeroT_d2
Ltc4s	0.790593	0.376846	2	1e3_WA_1dORF6_d2_vs_1e3_WA_1_Oct_2020_VeroT_d2	1e3_WA_1dORF6_d2	1e3_WA_1_Oct_2020_VeroT_d2
Lum	0.714795	0.44838	2	1e3_WA_1dORF6_d2_vs_1e3_WA_1_Oct_2020_VeroT_d2	1e3_WA_1dORF6_d2	1e3_WA_1_Oct_2020_VeroT_d2
Ly6g	-2.17868	0.0214247	2	1e3_WA_1dORF6_d2_vs_1e3_WA_1_Oct_2020_VeroT_d2	1e3_WA_1dORF6_d2	1e3_WA_1_Oct_2020_VeroT_d2
Lypd3	-3.0002	0.564276	2	1e3_WA_1dORF6_d2_vs_1e3_WA_1_Oct_2020_VeroT_d2	1e3_WA_1dORF6_d2	1e3_WA_1_Oct_2020_VeroT_d2
Mapk8ip2	-4.02663	0.00143984	2	1e3_WA_1dORF6_d2_vs_1e3_WA_1_Oct_2020_VeroT_d2	1e3_WA_1dORF6_d2	1e3_WA_1_Oct_2020_VeroT_d2
Marchf10	-2.91581	0.00480141	2	1e3_WA_1dORF6_d2_vs_1e3_WA_1_Oct_2020_VeroT_d2	1e3_WA_1dORF6_d2	1e3_WA_1_Oct_2020_VeroT_d2
Mc5r	-0.797465	0.460762	2	1e3_WA_1dORF6_d2_vs_1e3_WA_1_Oct_2020_VeroT_d2	1e3_WA_1dORF6_d2	1e3_WA_1_Oct_2020_VeroT_d2
Mccc1os	-1.76586	0.138481	2	1e3_WA_1dORF6_d2_vs_1e3_WA_1_Oct_2020_VeroT_d2	1e3_WA_1dORF6_d2	1e3_WA_1_Oct_2020_VeroT_d2
Mcmdc2	-1.79433	0.0743684	2	1e3_WA_1dORF6_d2_vs_1e3_WA_1_Oct_2020_VeroT_d2	1e3_WA_1dORF6_d2	1e3_WA_1_Oct_2020_VeroT_d2
Mdga2	-3.88157	0.0396359	2	1e3_WA_1dORF6_d2_vs_1e3_WA_1_Oct_2020_VeroT_d2	1e3_WA_1dORF6_d2	1e3_WA_1_Oct_2020_VeroT_d2
Med12l	-1.30133	0.0767738	2	1e3_WA_1dORF6_d2_vs_1e3_WA_1_Oct_2020_VeroT_d2	1e3_WA_1dORF6_d2	1e3_WA_1_Oct_2020_VeroT_d2
Mettl5os	-2.74461	0.0343518	2	1e3_WA_1dORF6_d2_vs_1e3_WA_1_Oct_2020_VeroT_d2	1e3_WA_1dORF6_d2	1e3_WA_1_Oct_2020_VeroT_d2
Mgam	-2.19383	0.0775124	2	1e3_WA_1dORF6_d2_vs_1e3_WA_1_Oct_2020_VeroT_d2	1e3_WA_1dORF6_d2	1e3_WA_1_Oct_2020_VeroT_d2
Mip	-1.15277	0.368793	2	1e3_WA_1dORF6_d2_vs_1e3_WA_1_Oct_2020_VeroT_d2	1e3_WA_1dORF6_d2	1e3_WA_1_Oct_2020_VeroT_d2
Mir1931	-0.319335	0.87358	2	1e3_WA_1dORF6_d2_vs_1e3_WA_1_Oct_2020_VeroT_d2	1e3_WA_1dORF6_d2	1e3_WA_1_Oct_2020_VeroT_d2
Mir34b	-0.732081	0.695537	2	1e3_WA_1dORF6_d2_vs_1e3_WA_1_Oct_2020_VeroT_d2	1e3_WA_1dORF6_d2	1e3_WA_1_Oct_2020_VeroT_d2
Mir7688	-2.08106	1.28487e-06	2	1e3_WA_1dORF6_d2_vs_1e3_WA_1_Oct_2020_VeroT_d2	1e3_WA_1dORF6_d2	1e3_WA_1_Oct_2020_VeroT_d2
Mir99ahg	-1.65216	0.155191	2	1e3_WA_1dORF6_d2_vs_1e3_WA_1_Oct_2020_VeroT_d2	1e3_WA_1dORF6_d2	1e3_WA_1_Oct_2020_VeroT_d2
Mkrn2os	-0.364034	0.842932	2	1e3_WA_1dORF6_d2_vs_1e3_WA_1_Oct_2020_VeroT_d2	1e3_WA_1dORF6_d2	1e3_WA_1_Oct_2020_VeroT_d2
Mlxipl	0.196671	0.923704	2	1e3_WA_1dORF6_d2_vs_1e3_WA_1_Oct_2020_VeroT_d2	1e3_WA_1dORF6_d2	1e3_WA_1_Oct_2020_VeroT_d2
Mmp16	-1.38375	0.135352	2	1e3_WA_1dORF6_d2_vs_1e3_WA_1_Oct_2020_VeroT_d2	1e3_WA_1dORF6_d2	1e3_WA_1_Oct_2020_VeroT_d2
Mmp8	-1.31986	0.0129576	2	1e3_WA_1dORF6_d2_vs_1e3_WA_1_Oct_2020_VeroT_d2	1e3_WA_1dORF6_d2	1e3_WA_1_Oct_2020_VeroT_d2
Mpz	0.935582	0.615766	2	1e3_WA_1dORF6_d2_vs_1e3_WA_1_Oct_2020_VeroT_d2	1e3_WA_1dORF6_d2	1e3_WA_1_Oct_2020_VeroT_d2
Mro	-6.1746	2.35036e-06	2	1e3_WA_1dORF6_d2_vs_1e3_WA_1_Oct_2020_VeroT_d2	1e3_WA_1dORF6_d2	1e3_WA_1_Oct_2020_VeroT_d2
Ms4a7	0.00634777	0.996699	2	1e3_WA_1dORF6_d2_vs_1e3_WA_1_Oct_2020_VeroT_d2	1e3_WA_1dORF6_d2	1e3_WA_1_Oct_2020_VeroT_d2
Mt2	-1.87594	0.0718637	2	1e3_WA_1dORF6_d2_vs_1e3_WA_1_Oct_2020_VeroT_d2	1e3_WA_1dORF6_d2	1e3_WA_1_Oct_2020_VeroT_d2
Muc19	-2.58227	0.0809678	2	1e3_WA_1dORF6_d2_vs_1e3_WA_1_Oct_2020_VeroT_d2	1e3_WA_1dORF6_d2	1e3_WA_1_Oct_2020_VeroT_d2
Myadml2	0.523943	0.823401	2	1e3_WA_1dORF6_d2_vs_1e3_WA_1_Oct_2020_VeroT_d2	1e3_WA_1dORF6_d2	1e3_WA_1_Oct_2020_VeroT_d2
Mybpc3	0.933103	0.586082	2	1e3_WA_1dORF6_d2_vs_1e3_WA_1_Oct_2020_VeroT_d2	1e3_WA_1dORF6_d2	1e3_WA_1_Oct_2020_VeroT_d2
Mybphl	0.666664	0.722735	2	1e3_WA_1dORF6_d2_vs_1e3_WA_1_Oct_2020_VeroT_d2	1e3_WA_1dORF6_d2	1e3_WA_1_Oct_2020_VeroT_d2
Myh1	-2.20015	0.492325	2	1e3_WA_1dORF6_d2_vs_1e3_WA_1_Oct_2020_VeroT_d2	1e3_WA_1dORF6_d2	1e3_WA_1_Oct_2020_VeroT_d2
Myh11	0.308936	0.792428	2	1e3_WA_1dORF6_d2_vs_1e3_WA_1_Oct_2020_VeroT_d2	1e3_WA_1dORF6_d2	1e3_WA_1_Oct_2020_VeroT_d2
Myh3	-0.887098	0.625013	2	1e3_WA_1dORF6_d2_vs_1e3_WA_1_Oct_2020_VeroT_d2	1e3_WA_1dORF6_d2	1e3_WA_1_Oct_2020_VeroT_d2
Myh4	-1.2172	0.842302	2	1e3_WA_1dORF6_d2_vs_1e3_WA_1_Oct_2020_VeroT_d2	1e3_WA_1dORF6_d2	1e3_WA_1_Oct_2020_VeroT_d2
Myh6	1.10526	0.616586	2	1e3_WA_1dORF6_d2_vs_1e3_WA_1_Oct_2020_VeroT_d2	1e3_WA_1dORF6_d2	1e3_WA_1_Oct_2020_VeroT_d2
Myh8	-7.704	0.00404375	2	1e3_WA_1dORF6_d2_vs_1e3_WA_1_Oct_2020_VeroT_d2	1e3_WA_1dORF6_d2	1e3_WA_1_Oct_2020_VeroT_d2
Myl3	0.0467865	0.989863	2	1e3_WA_1dORF6_d2_vs_1e3_WA_1_Oct_2020_VeroT_d2	1e3_WA_1dORF6_d2	1e3_WA_1_Oct_2020_VeroT_d2
Myl4	0.678522	0.710804	2	1e3_WA_1dORF6_d2_vs_1e3_WA_1_Oct_2020_VeroT_d2	1e3_WA_1dORF6_d2	1e3_WA_1_Oct_2020_VeroT_d2
Myl7	0.564996	0.775226	2	1e3_WA_1dORF6_d2_vs_1e3_WA_1_Oct_2020_VeroT_d2	1e3_WA_1dORF6_d2	1e3_WA_1_Oct_2020_VeroT_d2
Mylk2	0.141407	0.950584	2	1e3_WA_1dORF6_d2_vs_1e3_WA_1_Oct_2020_VeroT_d2	1e3_WA_1dORF6_d2	1e3_WA_1_Oct_2020_VeroT_d2
Mylpf	-0.107436	0.961931	2	1e3_WA_1dORF6_d2_vs_1e3_WA_1_Oct_2020_VeroT_d2	1e3_WA_1dORF6_d2	1e3_WA_1_Oct_2020_VeroT_d2
Myo18b	0.279185	0.893001	2	1e3_WA_1dORF6_d2_vs_1e3_WA_1_Oct_2020_VeroT_d2	1e3_WA_1dORF6_d2	1e3_WA_1_Oct_2020_VeroT_d2
Myo3a	-6.83507	0.0112237	2	1e3_WA_1dORF6_d2_vs_1e3_WA_1_Oct_2020_VeroT_d2	1e3_WA_1dORF6_d2	1e3_WA_1_Oct_2020_VeroT_d2
Myoc	1.38652	0.553177	2	1e3_WA_1dORF6_d2_vs_1e3_WA_1_Oct_2020_VeroT_d2	1e3_WA_1dORF6_d2	1e3_WA_1_Oct_2020_VeroT_d2
Myom2	1.02005	0.567665	2	1e3_WA_1dORF6_d2_vs_1e3_WA_1_Oct_2020_VeroT_d2	1e3_WA_1dORF6_d2	1e3_WA_1_Oct_2020_VeroT_d2
Nat8l	-0.132744	0.93224	2	1e3_WA_1dORF6_d2_vs_1e3_WA_1_Oct_2020_VeroT_d2	1e3_WA_1dORF6_d2	1e3_WA_1_Oct_2020_VeroT_d2
Ncam2	-4.06068	0.0215666	2	1e3_WA_1dORF6_d2_vs_1e3_WA_1_Oct_2020_VeroT_d2	1e3_WA_1dORF6_d2	1e3_WA_1_Oct_2020_VeroT_d2
Ndrg4	0.565124	0.618083	2	1e3_WA_1dORF6_d2_vs_1e3_WA_1_Oct_2020_VeroT_d2	1e3_WA_1dORF6_d2	1e3_WA_1_Oct_2020_VeroT_d2
Ndufa12-ps	-0.837509	0.364688	2	1e3_WA_1dORF6_d2_vs_1e3_WA_1_Oct_2020_VeroT_d2	1e3_WA_1dORF6_d2	1e3_WA_1_Oct_2020_VeroT_d2
Ngf	2.3134	0.122098	2	1e3_WA_1dORF6_d2_vs_1e3_WA_1_Oct_2020_VeroT_d2	1e3_WA_1dORF6_d2	1e3_WA_1_Oct_2020_VeroT_d2
Ngfr	1.0883	0.299229	2	1e3_WA_1dORF6_d2_vs_1e3_WA_1_Oct_2020_VeroT_d2	1e3_WA_1dORF6_d2	1e3_WA_1_Oct_2020_VeroT_d2
Ngp	-2.97555	0.00782487	2	1e3_WA_1dORF6_d2_vs_1e3_WA_1_Oct_2020_VeroT_d2	1e3_WA_1dORF6_d2	1e3_WA_1_Oct_2020_VeroT_d2
Nlrp12	-2.69682	0.00184361	2	1e3_WA_1dORF6_d2_vs_1e3_WA_1_Oct_2020_VeroT_d2	1e3_WA_1dORF6_d2	1e3_WA_1_Oct_2020_VeroT_d2
Nog	3.07738	3.33391e-06	2	1e3_WA_1dORF6_d2_vs_1e3_WA_1_Oct_2020_VeroT_d2	1e3_WA_1dORF6_d2	1e3_WA_1_Oct_2020_VeroT_d2
Npas3	-2.21448	0.122762	2	1e3_WA_1dORF6_d2_vs_1e3_WA_1_Oct_2020_VeroT_d2	1e3_WA_1dORF6_d2	1e3_WA_1_Oct_2020_VeroT_d2
Nppa	0.820262	0.829871	2	1e3_WA_1dORF6_d2_vs_1e3_WA_1_Oct_2020_VeroT_d2	1e3_WA_1dORF6_d2	1e3_WA_1_Oct_2020_VeroT_d2
Nptx2	-0.640898	0.756876	2	1e3_WA_1dORF6_d2_vs_1e3_WA_1_Oct_2020_VeroT_d2	1e3_WA_1dORF6_d2	1e3_WA_1_Oct_2020_VeroT_d2
Nrap	0.211452	0.918454	2	1e3_WA_1dORF6_d2_vs_1e3_WA_1_Oct_2020_VeroT_d2	1e3_WA_1dORF6_d2	1e3_WA_1_Oct_2020_VeroT_d2
Nrip3	2.64745	2.85977e-05	2	1e3_WA_1dORF6_d2_vs_1e3_WA_1_Oct_2020_VeroT_d2	1e3_WA_1dORF6_d2	1e3_WA_1_Oct_2020_VeroT_d2
Nrtn	0.632763	0.468006	2	1e3_WA_1dORF6_d2_vs_1e3_WA_1_Oct_2020_VeroT_d2	1e3_WA_1dORF6_d2	1e3_WA_1_Oct_2020_VeroT_d2
Nrxn3	-0.709725	0.691346	2	1e3_WA_1dORF6_d2_vs_1e3_WA_1_Oct_2020_VeroT_d2	1e3_WA_1dORF6_d2	1e3_WA_1_Oct_2020_VeroT_d2
Ntsr2	2.43388	0.101459	2	1e3_WA_1dORF6_d2_vs_1e3_WA_1_Oct_2020_VeroT_d2	1e3_WA_1dORF6_d2	1e3_WA_1_Oct_2020_VeroT_d2
Obscn	0.634064	0.705039	2	1e3_WA_1dORF6_d2_vs_1e3_WA_1_Oct_2020_VeroT_d2	1e3_WA_1dORF6_d2	1e3_WA_1_Oct_2020_VeroT_d2
Olfr1259	-2.07006	0.177085	2	1e3_WA_1dORF6_d2_vs_1e3_WA_1_Oct_2020_VeroT_d2	1e3_WA_1dORF6_d2	1e3_WA_1_Oct_2020_VeroT_d2
Olfr1369-ps1	-4.05045	0.0224369	2	1e3_WA_1dORF6_d2_vs_1e3_WA_1_Oct_2020_VeroT_d2	1e3_WA_1dORF6_d2	1e3_WA_1_Oct_2020_VeroT_d2
Olfr1489	-7.77328	0.0119377	2	1e3_WA_1dORF6_d2_vs_1e3_WA_1_Oct_2020_VeroT_d2	1e3_WA_1dORF6_d2	1e3_WA_1_Oct_2020_VeroT_d2
Olfr755-ps1	-0.425722	0.654566	2	1e3_WA_1dORF6_d2_vs_1e3_WA_1_Oct_2020_VeroT_d2	1e3_WA_1dORF6_d2	1e3_WA_1_Oct_2020_VeroT_d2
Olfr921	-1.54188	0.285968	2	1e3_WA_1dORF6_d2_vs_1e3_WA_1_Oct_2020_VeroT_d2	1e3_WA_1dORF6_d2	1e3_WA_1_Oct_2020_VeroT_d2
Omg	-1.11923	0.393299	2	1e3_WA_1dORF6_d2_vs_1e3_WA_1_Oct_2020_VeroT_d2	1e3_WA_1dORF6_d2	1e3_WA_1_Oct_2020_VeroT_d2
Onecut2	-3.67629	0.111959	2	1e3_WA_1dORF6_d2_vs_1e3_WA_1_Oct_2020_VeroT_d2	1e3_WA_1dORF6_d2	1e3_WA_1_Oct_2020_VeroT_d2
Otogl	-5.05301	0.00285067	2	1e3_WA_1dORF6_d2_vs_1e3_WA_1_Oct_2020_VeroT_d2	1e3_WA_1dORF6_d2	1e3_WA_1_Oct_2020_VeroT_d2
Oxtr	3.20078	0.192779	2	1e3_WA_1dORF6_d2_vs_1e3_WA_1_Oct_2020_VeroT_d2	1e3_WA_1dORF6_d2	1e3_WA_1_Oct_2020_VeroT_d2
Panx2	1.73988	0.240232	2	1e3_WA_1dORF6_d2_vs_1e3_WA_1_Oct_2020_VeroT_d2	1e3_WA_1dORF6_d2	1e3_WA_1_Oct_2020_VeroT_d2
Pax6	-1.85181	0.194385	2	1e3_WA_1dORF6_d2_vs_1e3_WA_1_Oct_2020_VeroT_d2	1e3_WA_1dORF6_d2	1e3_WA_1_Oct_2020_VeroT_d2
Pbp2	3.37632	8.26949e-05	2	1e3_WA_1dORF6_d2_vs_1e3_WA_1_Oct_2020_VeroT_d2	1e3_WA_1dORF6_d2	1e3_WA_1_Oct_2020_VeroT_d2
Pcdh10	-3.32446	0.0112793	2	1e3_WA_1dORF6_d2_vs_1e3_WA_1_Oct_2020_VeroT_d2	1e3_WA_1dORF6_d2	1e3_WA_1_Oct_2020_VeroT_d2
Pdk4	1.2719	0.128279	2	1e3_WA_1dORF6_d2_vs_1e3_WA_1_Oct_2020_VeroT_d2	1e3_WA_1dORF6_d2	1e3_WA_1_Oct_2020_VeroT_d2
Pdzrn4	-1.61157	0.352438	2	1e3_WA_1dORF6_d2_vs_1e3_WA_1_Oct_2020_VeroT_d2	1e3_WA_1dORF6_d2	1e3_WA_1_Oct_2020_VeroT_d2
Peak1os	0.0236562	0.992614	2	1e3_WA_1dORF6_d2_vs_1e3_WA_1_Oct_2020_VeroT_d2	1e3_WA_1dORF6_d2	1e3_WA_1_Oct_2020_VeroT_d2
Penk	0.398601	0.70911	2	1e3_WA_1dORF6_d2_vs_1e3_WA_1_Oct_2020_VeroT_d2	1e3_WA_1dORF6_d2	1e3_WA_1_Oct_2020_VeroT_d2
Pgam2	0.941828	0.391263	2	1e3_WA_1dORF6_d2_vs_1e3_WA_1_Oct_2020_VeroT_d2	1e3_WA_1dORF6_d2	1e3_WA_1_Oct_2020_VeroT_d2
Pik3c2g	-1.27487	0.221719	2	1e3_WA_1dORF6_d2_vs_1e3_WA_1_Oct_2020_VeroT_d2	1e3_WA_1dORF6_d2	1e3_WA_1_Oct_2020_VeroT_d2
Pitx1	0.179315	0.960147	2	1e3_WA_1dORF6_d2_vs_1e3_WA_1_Oct_2020_VeroT_d2	1e3_WA_1dORF6_d2	1e3_WA_1_Oct_2020_VeroT_d2
Pkhd1	-4.00459	0.000210749	2	1e3_WA_1dORF6_d2_vs_1e3_WA_1_Oct_2020_VeroT_d2	1e3_WA_1dORF6_d2	1e3_WA_1_Oct_2020_VeroT_d2
Pla2g5	0.937215	0.597152	2	1e3_WA_1dORF6_d2_vs_1e3_WA_1_Oct_2020_VeroT_d2	1e3_WA_1dORF6_d2	1e3_WA_1_Oct_2020_VeroT_d2
Plag1	-1.35162	0.301255	2	1e3_WA_1dORF6_d2_vs_1e3_WA_1_Oct_2020_VeroT_d2	1e3_WA_1dORF6_d2	1e3_WA_1_Oct_2020_VeroT_d2
Plin1	1.17607	0.603588	2	1e3_WA_1dORF6_d2_vs_1e3_WA_1_Oct_2020_VeroT_d2	1e3_WA_1dORF6_d2	1e3_WA_1_Oct_2020_VeroT_d2
Plin4	1.64873	0.267113	2	1e3_WA_1dORF6_d2_vs_1e3_WA_1_Oct_2020_VeroT_d2	1e3_WA_1dORF6_d2	1e3_WA_1_Oct_2020_VeroT_d2
Plk5	1.02037	0.35342	2	1e3_WA_1dORF6_d2_vs_1e3_WA_1_Oct_2020_VeroT_d2	1e3_WA_1dORF6_d2	1e3_WA_1_Oct_2020_VeroT_d2
Pnpla3	0.647373	0.74993	2	1e3_WA_1dORF6_d2_vs_1e3_WA_1_Oct_2020_VeroT_d2	1e3_WA_1dORF6_d2	1e3_WA_1_Oct_2020_VeroT_d2
Pou1f1	-3.05188	0.00093865	2	1e3_WA_1dORF6_d2_vs_1e3_WA_1_Oct_2020_VeroT_d2	1e3_WA_1dORF6_d2	1e3_WA_1_Oct_2020_VeroT_d2
Pou3f3	-6.28941	0.000631842	2	1e3_WA_1dORF6_d2_vs_1e3_WA_1_Oct_2020_VeroT_d2	1e3_WA_1dORF6_d2	1e3_WA_1_Oct_2020_VeroT_d2
Pou6f2	-6.34297	0.00871863	2	1e3_WA_1dORF6_d2_vs_1e3_WA_1_Oct_2020_VeroT_d2	1e3_WA_1dORF6_d2	1e3_WA_1_Oct_2020_VeroT_d2
Ppp1r13l	2.14376	3.73466e-15	2	1e3_WA_1dORF6_d2_vs_1e3_WA_1_Oct_2020_VeroT_d2	1e3_WA_1dORF6_d2	1e3_WA_1_Oct_2020_VeroT_d2
Ptgds	1.63532	0.489375	2	1e3_WA_1dORF6_d2_vs_1e3_WA_1_Oct_2020_VeroT_d2	1e3_WA_1dORF6_d2	1e3_WA_1_Oct_2020_VeroT_d2
Ptx3	-1.41265	0.0345107	2	1e3_WA_1dORF6_d2_vs_1e3_WA_1_Oct_2020_VeroT_d2	1e3_WA_1dORF6_d2	1e3_WA_1_Oct_2020_VeroT_d2
Radx	-1.43387	0.102401	2	1e3_WA_1dORF6_d2_vs_1e3_WA_1_Oct_2020_VeroT_d2	1e3_WA_1dORF6_d2	1e3_WA_1_Oct_2020_VeroT_d2
Rapgef4os1	-1.67045	0.0661394	2	1e3_WA_1dORF6_d2_vs_1e3_WA_1_Oct_2020_VeroT_d2	1e3_WA_1dORF6_d2	1e3_WA_1_Oct_2020_VeroT_d2
Rbm20	0.915493	0.345382	2	1e3_WA_1dORF6_d2_vs_1e3_WA_1_Oct_2020_VeroT_d2	1e3_WA_1dORF6_d2	1e3_WA_1_Oct_2020_VeroT_d2
Rdh16	-4.08329	0.1154	2	1e3_WA_1dORF6_d2_vs_1e3_WA_1_Oct_2020_VeroT_d2	1e3_WA_1dORF6_d2	1e3_WA_1_Oct_2020_VeroT_d2
Reln	0.0971831	0.953427	2	1e3_WA_1dORF6_d2_vs_1e3_WA_1_Oct_2020_VeroT_d2	1e3_WA_1dORF6_d2	1e3_WA_1_Oct_2020_VeroT_d2
Retn	0.443683	0.864448	2	1e3_WA_1dORF6_d2_vs_1e3_WA_1_Oct_2020_VeroT_d2	1e3_WA_1dORF6_d2	1e3_WA_1_Oct_2020_VeroT_d2
Retnlg	-1.58152	0.00510154	2	1e3_WA_1dORF6_d2_vs_1e3_WA_1_Oct_2020_VeroT_d2	1e3_WA_1dORF6_d2	1e3_WA_1_Oct_2020_VeroT_d2
Rhcg	-0.984784	0.553135	2	1e3_WA_1dORF6_d2_vs_1e3_WA_1_Oct_2020_VeroT_d2	1e3_WA_1dORF6_d2	1e3_WA_1_Oct_2020_VeroT_d2
Rhox8	-3.7776	0.0101366	2	1e3_WA_1dORF6_d2_vs_1e3_WA_1_Oct_2020_VeroT_d2	1e3_WA_1dORF6_d2	1e3_WA_1_Oct_2020_VeroT_d2
Rnf112	1.47681	0.272259	2	1e3_WA_1dORF6_d2_vs_1e3_WA_1_Oct_2020_VeroT_d2	1e3_WA_1dORF6_d2	1e3_WA_1_Oct_2020_VeroT_d2
Rnf17	-1.77688	0.135615	2	1e3_WA_1dORF6_d2_vs_1e3_WA_1_Oct_2020_VeroT_d2	1e3_WA_1dORF6_d2	1e3_WA_1_Oct_2020_VeroT_d2
Rnf225	2.76204	3.61106e-08	2	1e3_WA_1dORF6_d2_vs_1e3_WA_1_Oct_2020_VeroT_d2	1e3_WA_1dORF6_d2	1e3_WA_1_Oct_2020_VeroT_d2
Rorb	-2.99709	0.0339121	2	1e3_WA_1dORF6_d2_vs_1e3_WA_1_Oct_2020_VeroT_d2	1e3_WA_1dORF6_d2	1e3_WA_1_Oct_2020_VeroT_d2
Rph3a	-3.03402	0.0172359	2	1e3_WA_1dORF6_d2_vs_1e3_WA_1_Oct_2020_VeroT_d2	1e3_WA_1dORF6_d2	1e3_WA_1_Oct_2020_VeroT_d2
Rpl21-ps6	-1.93112	0.165053	2	1e3_WA_1dORF6_d2_vs_1e3_WA_1_Oct_2020_VeroT_d2	1e3_WA_1dORF6_d2	1e3_WA_1_Oct_2020_VeroT_d2
Rtn4r	2.72316	0.00788525	2	1e3_WA_1dORF6_d2_vs_1e3_WA_1_Oct_2020_VeroT_d2	1e3_WA_1dORF6_d2	1e3_WA_1_Oct_2020_VeroT_d2
S100a7a	2.72076	0.000216928	2	1e3_WA_1dORF6_d2_vs_1e3_WA_1_Oct_2020_VeroT_d2	1e3_WA_1dORF6_d2	1e3_WA_1_Oct_2020_VeroT_d2
S100a8	-1.94244	0.00774394	2	1e3_WA_1dORF6_d2_vs_1e3_WA_1_Oct_2020_VeroT_d2	1e3_WA_1dORF6_d2	1e3_WA_1_Oct_2020_VeroT_d2
S100a9	-2.3409	0.000418696	2	1e3_WA_1dORF6_d2_vs_1e3_WA_1_Oct_2020_VeroT_d2	1e3_WA_1dORF6_d2	1e3_WA_1_Oct_2020_VeroT_d2
Saa1	-1.22523	0.307707	2	1e3_WA_1dORF6_d2_vs_1e3_WA_1_Oct_2020_VeroT_d2	1e3_WA_1dORF6_d2	1e3_WA_1_Oct_2020_VeroT_d2
Saa3	-1.96452	0.00287371	2	1e3_WA_1dORF6_d2_vs_1e3_WA_1_Oct_2020_VeroT_d2	1e3_WA_1dORF6_d2	1e3_WA_1_Oct_2020_VeroT_d2
Saa4	-2.79063	0.0729969	2	1e3_WA_1dORF6_d2_vs_1e3_WA_1_Oct_2020_VeroT_d2	1e3_WA_1dORF6_d2	1e3_WA_1_Oct_2020_VeroT_d2
Sbk2	1.74124	0.316764	2	1e3_WA_1dORF6_d2_vs_1e3_WA_1_Oct_2020_VeroT_d2	1e3_WA_1dORF6_d2	1e3_WA_1_Oct_2020_VeroT_d2
Sbk3	0.557177	0.691583	2	1e3_WA_1dORF6_d2_vs_1e3_WA_1_Oct_2020_VeroT_d2	1e3_WA_1dORF6_d2	1e3_WA_1_Oct_2020_VeroT_d2
Sbspon	0.0903483	0.972319	2	1e3_WA_1dORF6_d2_vs_1e3_WA_1_Oct_2020_VeroT_d2	1e3_WA_1dORF6_d2	1e3_WA_1_Oct_2020_VeroT_d2
Scart1	-3.46319	1.59439e-12	2	1e3_WA_1dORF6_d2_vs_1e3_WA_1_Oct_2020_VeroT_d2	1e3_WA_1dORF6_d2	1e3_WA_1_Oct_2020_VeroT_d2
Scn4b	0.751431	0.628696	2	1e3_WA_1dORF6_d2_vs_1e3_WA_1_Oct_2020_VeroT_d2	1e3_WA_1dORF6_d2	1e3_WA_1_Oct_2020_VeroT_d2
Scn8a	-1.85587	0.0939248	2	1e3_WA_1dORF6_d2_vs_1e3_WA_1_Oct_2020_VeroT_d2	1e3_WA_1dORF6_d2	1e3_WA_1_Oct_2020_VeroT_d2
Scn9a	-5.89484	0.00782957	2	1e3_WA_1dORF6_d2_vs_1e3_WA_1_Oct_2020_VeroT_d2	1e3_WA_1dORF6_d2	1e3_WA_1_Oct_2020_VeroT_d2
Semp2l1	-4.53562	0.0310229	2	1e3_WA_1dORF6_d2_vs_1e3_WA_1_Oct_2020_VeroT_d2	1e3_WA_1dORF6_d2	1e3_WA_1_Oct_2020_VeroT_d2
Serpinb2	-1.26066	0.316196	2	1e3_WA_1dORF6_d2_vs_1e3_WA_1_Oct_2020_VeroT_d2	1e3_WA_1dORF6_d2	1e3_WA_1_Oct_2020_VeroT_d2
Sfrp4	0.853745	0.597994	2	1e3_WA_1dORF6_d2_vs_1e3_WA_1_Oct_2020_VeroT_d2	1e3_WA_1dORF6_d2	1e3_WA_1_Oct_2020_VeroT_d2
Sfrp5	0.59344	0.835451	2	1e3_WA_1dORF6_d2_vs_1e3_WA_1_Oct_2020_VeroT_d2	1e3_WA_1dORF6_d2	1e3_WA_1_Oct_2020_VeroT_d2
Sgcg	0.63797	0.632313	2	1e3_WA_1dORF6_d2_vs_1e3_WA_1_Oct_2020_VeroT_d2	1e3_WA_1dORF6_d2	1e3_WA_1_Oct_2020_VeroT_d2
Slc12a8	2.96709	2.96227e-05	2	1e3_WA_1dORF6_d2_vs_1e3_WA_1_Oct_2020_VeroT_d2	1e3_WA_1dORF6_d2	1e3_WA_1_Oct_2020_VeroT_d2
Slc16a14	-4.03355	0.00530699	2	1e3_WA_1dORF6_d2_vs_1e3_WA_1_Oct_2020_VeroT_d2	1e3_WA_1dORF6_d2	1e3_WA_1_Oct_2020_VeroT_d2
Slc17a7	1.0129	0.621945	2	1e3_WA_1dORF6_d2_vs_1e3_WA_1_Oct_2020_VeroT_d2	1e3_WA_1dORF6_d2	1e3_WA_1_Oct_2020_VeroT_d2
Slc24a2	-0.853568	0.606932	2	1e3_WA_1dORF6_d2_vs_1e3_WA_1_Oct_2020_VeroT_d2	1e3_WA_1dORF6_d2	1e3_WA_1_Oct_2020_VeroT_d2
Slc2a4	0.298682	0.886457	2	1e3_WA_1dORF6_d2_vs_1e3_WA_1_Oct_2020_VeroT_d2	1e3_WA_1dORF6_d2	1e3_WA_1_Oct_2020_VeroT_d2
Slc4a10	-1.3015	0.222309	2	1e3_WA_1dORF6_d2_vs_1e3_WA_1_Oct_2020_VeroT_d2	1e3_WA_1dORF6_d2	1e3_WA_1_Oct_2020_VeroT_d2
Slc6a17	-0.286805	0.8379	2	1e3_WA_1dORF6_d2_vs_1e3_WA_1_Oct_2020_VeroT_d2	1e3_WA_1dORF6_d2	1e3_WA_1_Oct_2020_VeroT_d2
Slc6a19	2.39264	0.00289836	2	1e3_WA_1dORF6_d2_vs_1e3_WA_1_Oct_2020_VeroT_d2	1e3_WA_1dORF6_d2	1e3_WA_1_Oct_2020_VeroT_d2
Slc7a11	-0.76426	0.361024	2	1e3_WA_1dORF6_d2_vs_1e3_WA_1_Oct_2020_VeroT_d2	1e3_WA_1dORF6_d2	1e3_WA_1_Oct_2020_VeroT_d2
Smyd1	-0.0674166	0.971611	2	1e3_WA_1dORF6_d2_vs_1e3_WA_1_Oct_2020_VeroT_d2	1e3_WA_1dORF6_d2	1e3_WA_1_Oct_2020_VeroT_d2
Sncg	0.811852	0.389371	2	1e3_WA_1dORF6_d2_vs_1e3_WA_1_Oct_2020_VeroT_d2	1e3_WA_1dORF6_d2	1e3_WA_1_Oct_2020_VeroT_d2
Sox10	1.41218	0.432268	2	1e3_WA_1dORF6_d2_vs_1e3_WA_1_Oct_2020_VeroT_d2	1e3_WA_1dORF6_d2	1e3_WA_1_Oct_2020_VeroT_d2
Sox2ot	-1.00918	0.425958	2	1e3_WA_1dORF6_d2_vs_1e3_WA_1_Oct_2020_VeroT_d2	1e3_WA_1dORF6_d2	1e3_WA_1_Oct_2020_VeroT_d2
Spata48	-1.8716	0.160389	2	1e3_WA_1dORF6_d2_vs_1e3_WA_1_Oct_2020_VeroT_d2	1e3_WA_1dORF6_d2	1e3_WA_1_Oct_2020_VeroT_d2
Spo11	0.863858	0.504662	2	1e3_WA_1dORF6_d2_vs_1e3_WA_1_Oct_2020_VeroT_d2	1e3_WA_1dORF6_d2	1e3_WA_1_Oct_2020_VeroT_d2
Srl	0.594733	0.756975	2	1e3_WA_1dORF6_d2_vs_1e3_WA_1_Oct_2020_VeroT_d2	1e3_WA_1dORF6_d2	1e3_WA_1_Oct_2020_VeroT_d2
Srrm4	-2.45339	0.0813772	2	1e3_WA_1dORF6_d2_vs_1e3_WA_1_Oct_2020_VeroT_d2	1e3_WA_1dORF6_d2	1e3_WA_1_Oct_2020_VeroT_d2
Stfa2l1	-3.27408	7.65559e-06	2	1e3_WA_1dORF6_d2_vs_1e3_WA_1_Oct_2020_VeroT_d2	1e3_WA_1dORF6_d2	1e3_WA_1_Oct_2020_VeroT_d2
Stxbp5l	-4.06793	0.0423995	2	1e3_WA_1dORF6_d2_vs_1e3_WA_1_Oct_2020_VeroT_d2	1e3_WA_1dORF6_d2	1e3_WA_1_Oct_2020_VeroT_d2
Sult4a1	0.403789	0.843045	2	1e3_WA_1dORF6_d2_vs_1e3_WA_1_Oct_2020_VeroT_d2	1e3_WA_1dORF6_d2	1e3_WA_1_Oct_2020_VeroT_d2
Sycp1	-1.57356	0.0495253	2	1e3_WA_1dORF6_d2_vs_1e3_WA_1_Oct_2020_VeroT_d2	1e3_WA_1dORF6_d2	1e3_WA_1_Oct_2020_VeroT_d2
Syt2	-1.53685	0.156075	2	1e3_WA_1dORF6_d2_vs_1e3_WA_1_Oct_2020_VeroT_d2	1e3_WA_1dORF6_d2	1e3_WA_1_Oct_2020_VeroT_d2
Tafa2	-3.32627	0.0917445	2	1e3_WA_1dORF6_d2_vs_1e3_WA_1_Oct_2020_VeroT_d2	1e3_WA_1dORF6_d2	1e3_WA_1_Oct_2020_VeroT_d2
Tafa5	2.15425	0.00480358	2	1e3_WA_1dORF6_d2_vs_1e3_WA_1_Oct_2020_VeroT_d2	1e3_WA_1dORF6_d2	1e3_WA_1_Oct_2020_VeroT_d2
Tarm1	-1.95214	0.000336557	2	1e3_WA_1dORF6_d2_vs_1e3_WA_1_Oct_2020_VeroT_d2	1e3_WA_1dORF6_d2	1e3_WA_1_Oct_2020_VeroT_d2
Tcap	0.92306	0.537817	2	1e3_WA_1dORF6_d2_vs_1e3_WA_1_Oct_2020_VeroT_d2	1e3_WA_1dORF6_d2	1e3_WA_1_Oct_2020_VeroT_d2
Tcfl5	-3.10859	0.000702977	2	1e3_WA_1dORF6_d2_vs_1e3_WA_1_Oct_2020_VeroT_d2	1e3_WA_1dORF6_d2	1e3_WA_1_Oct_2020_VeroT_d2
Tenm1	-5.86535	0.0142844	2	1e3_WA_1dORF6_d2_vs_1e3_WA_1_Oct_2020_VeroT_d2	1e3_WA_1dORF6_d2	1e3_WA_1_Oct_2020_VeroT_d2
Tent5b	2.16679	1.40662e-10	2	1e3_WA_1dORF6_d2_vs_1e3_WA_1_Oct_2020_VeroT_d2	1e3_WA_1dORF6_d2	1e3_WA_1_Oct_2020_VeroT_d2
Terb1	-0.655781	0.639495	2	1e3_WA_1dORF6_d2_vs_1e3_WA_1_Oct_2020_VeroT_d2	1e3_WA_1dORF6_d2	1e3_WA_1_Oct_2020_VeroT_d2
Thbs4	0.391965	0.81961	2	1e3_WA_1dORF6_d2_vs_1e3_WA_1_Oct_2020_VeroT_d2	1e3_WA_1dORF6_d2	1e3_WA_1_Oct_2020_VeroT_d2
Thrsp	-0.260884	0.912802	2	1e3_WA_1dORF6_d2_vs_1e3_WA_1_Oct_2020_VeroT_d2	1e3_WA_1dORF6_d2	1e3_WA_1_Oct_2020_VeroT_d2
Thsd7b	-2.18239	0.0963099	2	1e3_WA_1dORF6_d2_vs_1e3_WA_1_Oct_2020_VeroT_d2	1e3_WA_1dORF6_d2	1e3_WA_1_Oct_2020_VeroT_d2
Timp1	-0.335626	0.699603	2	1e3_WA_1dORF6_d2_vs_1e3_WA_1_Oct_2020_VeroT_d2	1e3_WA_1dORF6_d2	1e3_WA_1_Oct_2020_VeroT_d2
Tktl1	-1.61014	0.171844	2	1e3_WA_1dORF6_d2_vs_1e3_WA_1_Oct_2020_VeroT_d2	1e3_WA_1dORF6_d2	1e3_WA_1_Oct_2020_VeroT_d2
Tll2	-6.52871	4.48351e-05	2	1e3_WA_1dORF6_d2_vs_1e3_WA_1_Oct_2020_VeroT_d2	1e3_WA_1dORF6_d2	1e3_WA_1_Oct_2020_VeroT_d2
Tmc1	-4.0223	0.0172249	2	1e3_WA_1dORF6_d2_vs_1e3_WA_1_Oct_2020_VeroT_d2	1e3_WA_1dORF6_d2	1e3_WA_1_Oct_2020_VeroT_d2
Tmem182	1.53035	0.422198	2	1e3_WA_1dORF6_d2_vs_1e3_WA_1_Oct_2020_VeroT_d2	1e3_WA_1dORF6_d2	1e3_WA_1_Oct_2020_VeroT_d2
Tmem30c	-1.74834	0.155429	2	1e3_WA_1dORF6_d2_vs_1e3_WA_1_Oct_2020_VeroT_d2	1e3_WA_1dORF6_d2	1e3_WA_1_Oct_2020_VeroT_d2
Tmem45b	0.747444	0.783775	2	1e3_WA_1dORF6_d2_vs_1e3_WA_1_Oct_2020_VeroT_d2	1e3_WA_1dORF6_d2	1e3_WA_1_Oct_2020_VeroT_d2
Tmprss9	2.27187	0.000759757	2	1e3_WA_1dORF6_d2_vs_1e3_WA_1_Oct_2020_VeroT_d2	1e3_WA_1dORF6_d2	1e3_WA_1_Oct_2020_VeroT_d2
Tnni1	-0.672396	0.645892	2	1e3_WA_1dORF6_d2_vs_1e3_WA_1_Oct_2020_VeroT_d2	1e3_WA_1dORF6_d2	1e3_WA_1_Oct_2020_VeroT_d2
Tnni2	-0.378721	0.837955	2	1e3_WA_1dORF6_d2_vs_1e3_WA_1_Oct_2020_VeroT_d2	1e3_WA_1dORF6_d2	1e3_WA_1_Oct_2020_VeroT_d2
Tnni3	0.417953	0.816959	2	1e3_WA_1dORF6_d2_vs_1e3_WA_1_Oct_2020_VeroT_d2	1e3_WA_1dORF6_d2	1e3_WA_1_Oct_2020_VeroT_d2
Tnnt2	0.58665	0.774572	2	1e3_WA_1dORF6_d2_vs_1e3_WA_1_Oct_2020_VeroT_d2	1e3_WA_1dORF6_d2	1e3_WA_1_Oct_2020_VeroT_d2
Tnnt3	0.430407	0.830439	2	1e3_WA_1dORF6_d2_vs_1e3_WA_1_Oct_2020_VeroT_d2	1e3_WA_1dORF6_d2	1e3_WA_1_Oct_2020_VeroT_d2
Tpsb2	0.88598	0.575118	2	1e3_WA_1dORF6_d2_vs_1e3_WA_1_Oct_2020_VeroT_d2	1e3_WA_1dORF6_d2	1e3_WA_1_Oct_2020_VeroT_d2
Tpt1-ps6	1.12612	0.299288	2	1e3_WA_1dORF6_d2_vs_1e3_WA_1_Oct_2020_VeroT_d2	1e3_WA_1dORF6_d2	1e3_WA_1_Oct_2020_VeroT_d2
Traj27	-0.959716	0.442965	2	1e3_WA_1dORF6_d2_vs_1e3_WA_1_Oct_2020_VeroT_d2	1e3_WA_1dORF6_d2	1e3_WA_1_Oct_2020_VeroT_d2
Trank1	-3.09587	0.0341335	2	1e3_WA_1dORF6_d2_vs_1e3_WA_1_Oct_2020_VeroT_d2	1e3_WA_1dORF6_d2	1e3_WA_1_Oct_2020_VeroT_d2
Trgc1	-2.34557	1.03311e-10	2	1e3_WA_1dORF6_d2_vs_1e3_WA_1_Oct_2020_VeroT_d2	1e3_WA_1dORF6_d2	1e3_WA_1_Oct_2020_VeroT_d2
Trim30c	-0.384411	0.722619	2	1e3_WA_1dORF6_d2_vs_1e3_WA_1_Oct_2020_VeroT_d2	1e3_WA_1dORF6_d2	1e3_WA_1_Oct_2020_VeroT_d2
Trim54	1.0946	0.608522	2	1e3_WA_1dORF6_d2_vs_1e3_WA_1_Oct_2020_VeroT_d2	1e3_WA_1dORF6_d2	1e3_WA_1_Oct_2020_VeroT_d2
Trpm8	-3.61592	0.00457123	2	1e3_WA_1dORF6_d2_vs_1e3_WA_1_Oct_2020_VeroT_d2	1e3_WA_1dORF6_d2	1e3_WA_1_Oct_2020_VeroT_d2
U4	-2.00155	0.0702667	2	1e3_WA_1dORF6_d2_vs_1e3_WA_1_Oct_2020_VeroT_d2	1e3_WA_1dORF6_d2	1e3_WA_1_Oct_2020_VeroT_d2
U6	-1.62091	0.038056	2	1e3_WA_1dORF6_d2_vs_1e3_WA_1_Oct_2020_VeroT_d2	1e3_WA_1dORF6_d2	1e3_WA_1_Oct_2020_VeroT_d2
Ucp1	-2.07003	0.348932	2	1e3_WA_1dORF6_d2_vs_1e3_WA_1_Oct_2020_VeroT_d2	1e3_WA_1dORF6_d2	1e3_WA_1_Oct_2020_VeroT_d2
Usp29	-4.19902	0.049961	2	1e3_WA_1dORF6_d2_vs_1e3_WA_1_Oct_2020_VeroT_d2	1e3_WA_1dORF6_d2	1e3_WA_1_Oct_2020_VeroT_d2
Usp44	-2.199	0.0368441	2	1e3_WA_1dORF6_d2_vs_1e3_WA_1_Oct_2020_VeroT_d2	1e3_WA_1dORF6_d2	1e3_WA_1_Oct_2020_VeroT_d2
Usp50	-0.916305	0.464434	2	1e3_WA_1dORF6_d2_vs_1e3_WA_1_Oct_2020_VeroT_d2	1e3_WA_1dORF6_d2	1e3_WA_1_Oct_2020_VeroT_d2
Vat1l	1.52351	0.45967	2	1e3_WA_1dORF6_d2_vs_1e3_WA_1_Oct_2020_VeroT_d2	1e3_WA_1dORF6_d2	1e3_WA_1_Oct_2020_VeroT_d2
Vgf	2.24058	0.00317005	2	1e3_WA_1dORF6_d2_vs_1e3_WA_1_Oct_2020_VeroT_d2	1e3_WA_1dORF6_d2	1e3_WA_1_Oct_2020_VeroT_d2
Vmn1r14	-6.25474	0.0288509	2	1e3_WA_1dORF6_d2_vs_1e3_WA_1_Oct_2020_VeroT_d2	1e3_WA_1dORF6_d2	1e3_WA_1_Oct_2020_VeroT_d2
Vmn2r1	0.727278	0.601477	2	1e3_WA_1dORF6_d2_vs_1e3_WA_1_Oct_2020_VeroT_d2	1e3_WA_1dORF6_d2	1e3_WA_1_Oct_2020_VeroT_d2
Vmn2r102	-8.13808	0.00184255	2	1e3_WA_1dORF6_d2_vs_1e3_WA_1_Oct_2020_VeroT_d2	1e3_WA_1dORF6_d2	1e3_WA_1_Oct_2020_VeroT_d2
Vmn2r113	-5.70114	0.00880789	2	1e3_WA_1dORF6_d2_vs_1e3_WA_1_Oct_2020_VeroT_d2	1e3_WA_1dORF6_d2	1e3_WA_1_Oct_2020_VeroT_d2
Vmn2r130	-4.94694	0.0851623	2	1e3_WA_1dORF6_d2_vs_1e3_WA_1_Oct_2020_VeroT_d2	1e3_WA_1dORF6_d2	1e3_WA_1_Oct_2020_VeroT_d2
Vmn2r26	-3.00346	0.0287424	2	1e3_WA_1dORF6_d2_vs_1e3_WA_1_Oct_2020_VeroT_d2	1e3_WA_1dORF6_d2	1e3_WA_1_Oct_2020_VeroT_d2
Vmn2r53	-5.26752	0.0102124	2	1e3_WA_1dORF6_d2_vs_1e3_WA_1_Oct_2020_VeroT_d2	1e3_WA_1dORF6_d2	1e3_WA_1_Oct_2020_VeroT_d2
Vmn2r57	-1.96781	0.0947075	2	1e3_WA_1dORF6_d2_vs_1e3_WA_1_Oct_2020_VeroT_d2	1e3_WA_1dORF6_d2	1e3_WA_1_Oct_2020_VeroT_d2
Vmn2r69	-6.04062	0.0188693	2	1e3_WA_1dORF6_d2_vs_1e3_WA_1_Oct_2020_VeroT_d2	1e3_WA_1dORF6_d2	1e3_WA_1_Oct_2020_VeroT_d2
Vmn2r76	-4.91005	0.0216262	2	1e3_WA_1dORF6_d2_vs_1e3_WA_1_Oct_2020_VeroT_d2	1e3_WA_1dORF6_d2	1e3_WA_1_Oct_2020_VeroT_d2
Vstm2a	-1.91245	0.0477806	2	1e3_WA_1dORF6_d2_vs_1e3_WA_1_Oct_2020_VeroT_d2	1e3_WA_1dORF6_d2	1e3_WA_1_Oct_2020_VeroT_d2
Wdr17	-2.74939	0.0568583	2	1e3_WA_1dORF6_d2_vs_1e3_WA_1_Oct_2020_VeroT_d2	1e3_WA_1dORF6_d2	1e3_WA_1_Oct_2020_VeroT_d2
Wnk2	0.187818	0.927193	2	1e3_WA_1dORF6_d2_vs_1e3_WA_1_Oct_2020_VeroT_d2	1e3_WA_1dORF6_d2	1e3_WA_1_Oct_2020_VeroT_d2
Wnt7a	1.71518	5.94931e-09	2	1e3_WA_1dORF6_d2_vs_1e3_WA_1_Oct_2020_VeroT_d2	1e3_WA_1dORF6_d2	1e3_WA_1_Oct_2020_VeroT_d2
Xirp1	0.917663	0.556581	2	1e3_WA_1dORF6_d2_vs_1e3_WA_1_Oct_2020_VeroT_d2	1e3_WA_1dORF6_d2	1e3_WA_1_Oct_2020_VeroT_d2
Y_RNA	-1.68207	0.208482	2	1e3_WA_1dORF6_d2_vs_1e3_WA_1_Oct_2020_VeroT_d2	1e3_WA_1dORF6_d2	1e3_WA_1_Oct_2020_VeroT_d2
Ybx2	1.559	0.041561	2	1e3_WA_1dORF6_d2_vs_1e3_WA_1_Oct_2020_VeroT_d2	1e3_WA_1dORF6_d2	1e3_WA_1_Oct_2020_VeroT_d2
Zbtb5	2.14305	2.10173e-12	2	1e3_WA_1dORF6_d2_vs_1e3_WA_1_Oct_2020_VeroT_d2	1e3_WA_1dORF6_d2	1e3_WA_1_Oct_2020_VeroT_d2
Zfp114	-2.11812	0.0854199	2	1e3_WA_1dORF6_d2_vs_1e3_WA_1_Oct_2020_VeroT_d2	1e3_WA_1dORF6_d2	1e3_WA_1_Oct_2020_VeroT_d2
Zfp239	-0.739198	0.4344	2	1e3_WA_1dORF6_d2_vs_1e3_WA_1_Oct_2020_VeroT_d2	1e3_WA_1dORF6_d2	1e3_WA_1_Oct_2020_VeroT_d2
Zfp551	0.645177	0.614959	2	1e3_WA_1dORF6_d2_vs_1e3_WA_1_Oct_2020_VeroT_d2	1e3_WA_1dORF6_d2	1e3_WA_1_Oct_2020_VeroT_d2
Zfp957	-6.92184	0.000279108	2	1e3_WA_1dORF6_d2_vs_1e3_WA_1_Oct_2020_VeroT_d2	1e3_WA_1dORF6_d2	1e3_WA_1_Oct_2020_VeroT_d2
Zscan10	-2.62227	0.0406211	2	1e3_WA_1dORF6_d2_vs_1e3_WA_1_Oct_2020_VeroT_d2	1e3_WA_1dORF6_d2	1e3_WA_1_Oct_2020_VeroT_d2
1600010M07Rik	-2.46574	0.00479837	2	1e3_WA_1dORF7a_d2_vs_1e3_WA_1_Oct_2020_VeroT_d2	1e3_WA_1dORF7a_d2	1e3_WA_1_Oct_2020_VeroT_d2
1700003I16Rik	0.175973	0.921819	2	1e3_WA_1dORF7a_d2_vs_1e3_WA_1_Oct_2020_VeroT_d2	1e3_WA_1dORF7a_d2	1e3_WA_1_Oct_2020_VeroT_d2
1700016H13Rik	-0.713278	0.757798	2	1e3_WA_1dORF7a_d2_vs_1e3_WA_1_Oct_2020_VeroT_d2	1e3_WA_1dORF7a_d2	1e3_WA_1_Oct_2020_VeroT_d2
1700019L13Rik	-1.29995	0.38211	2	1e3_WA_1dORF7a_d2_vs_1e3_WA_1_Oct_2020_VeroT_d2	1e3_WA_1dORF7a_d2	1e3_WA_1_Oct_2020_VeroT_d2
1700071M16Rik	-1.13975	0.412276	2	1e3_WA_1dORF7a_d2_vs_1e3_WA_1_Oct_2020_VeroT_d2	1e3_WA_1dORF7a_d2	1e3_WA_1_Oct_2020_VeroT_d2
2010109A12Rik	-2.17695	0.229142	2	1e3_WA_1dORF7a_d2_vs_1e3_WA_1_Oct_2020_VeroT_d2	1e3_WA_1dORF7a_d2	1e3_WA_1_Oct_2020_VeroT_d2
2300002M23Rik	0	1	2	1e3_WA_1dORF7a_d2_vs_1e3_WA_1_Oct_2020_VeroT_d2	1e3_WA_1dORF7a_d2	1e3_WA_1_Oct_2020_VeroT_d2
2600014E21Rik	-2.14567	0.349947	2	1e3_WA_1dORF7a_d2_vs_1e3_WA_1_Oct_2020_VeroT_d2	1e3_WA_1dORF7a_d2	1e3_WA_1_Oct_2020_VeroT_d2
2610012C04Rik	-1.70459	0.210358	2	1e3_WA_1dORF7a_d2_vs_1e3_WA_1_Oct_2020_VeroT_d2	1e3_WA_1dORF7a_d2	1e3_WA_1_Oct_2020_VeroT_d2
[truncated: 5,961 more rows]

## Sheet: Dataset S1, Tab 2
gene	log2FoldChange	padj	sample_day	comparison	var_cond	ref_cond
Adar	0.248063	0.256311	2	1e3_WA_1dORF3a_d2_vs_1e3_WA_1_Oct_2020_VeroT_d2	1e3_WA_1dORF3a_d2	1e3_WA_1_Oct_2020_VeroT_d2
Apobec3	-0.217578	0.230528	2	1e3_WA_1dORF3a_d2_vs_1e3_WA_1_Oct_2020_VeroT_d2	1e3_WA_1dORF3a_d2	1e3_WA_1_Oct_2020_VeroT_d2
Bst2	0.0351519	0.926661	2	1e3_WA_1dORF3a_d2_vs_1e3_WA_1_Oct_2020_VeroT_d2	1e3_WA_1dORF3a_d2	1e3_WA_1_Oct_2020_VeroT_d2
Cd74	0.719311	0.0101842	2	1e3_WA_1dORF3a_d2_vs_1e3_WA_1_Oct_2020_VeroT_d2	1e3_WA_1dORF3a_d2	1e3_WA_1_Oct_2020_VeroT_d2
Ddit4	0.80043	0.064057	2	1e3_WA_1dORF3a_d2_vs_1e3_WA_1_Oct_2020_VeroT_d2	1e3_WA_1dORF3a_d2	1e3_WA_1_Oct_2020_VeroT_d2
Ddx58	-0.311353	0.181283	2	1e3_WA_1dORF3a_d2_vs_1e3_WA_1_Oct_2020_VeroT_d2	1e3_WA_1dORF3a_d2	1e3_WA_1_Oct_2020_VeroT_d2
Ddx60	-1.27539	4.62766e-05	2	1e3_WA_1dORF3a_d2_vs_1e3_WA_1_Oct_2020_VeroT_d2	1e3_WA_1dORF3a_d2	1e3_WA_1_Oct_2020_VeroT_d2
Eif2ak2	-0.910865	0.000745311	2	1e3_WA_1dORF3a_d2_vs_1e3_WA_1_Oct_2020_VeroT_d2	1e3_WA_1dORF3a_d2	1e3_WA_1_Oct_2020_VeroT_d2
Gbp2	-0.744907	0.0574794	2	1e3_WA_1dORF3a_d2_vs_1e3_WA_1_Oct_2020_VeroT_d2	1e3_WA_1dORF3a_d2	1e3_WA_1_Oct_2020_VeroT_d2
Hpse	-0.517404	0.101902	2	1e3_WA_1dORF3a_d2_vs_1e3_WA_1_Oct_2020_VeroT_d2	1e3_WA_1dORF3a_d2	1e3_WA_1_Oct_2020_VeroT_d2
Ifih1	-0.599461	0.0426689	2	1e3_WA_1dORF3a_d2_vs_1e3_WA_1_Oct_2020_VeroT_d2	1e3_WA_1dORF3a_d2	1e3_WA_1_Oct_2020_VeroT_d2
Ifit1	-1.40041	0.00584284	2	1e3_WA_1dORF3a_d2_vs_1e3_WA_1_Oct_2020_VeroT_d2	1e3_WA_1dORF3a_d2	1e3_WA_1_Oct_2020_VeroT_d2
Ifit1bl1	-1.22075	0.0131398	2	1e3_WA_1dORF3a_d2_vs_1e3_WA_1_Oct_2020_VeroT_d2	1e3_WA_1dORF3a_d2	1e3_WA_1_Oct_2020_VeroT_d2
Ifit2	-1.11016	0.0299606	2	1e3_WA_1dORF3a_d2_vs_1e3_WA_1_Oct_2020_VeroT_d2	1e3_WA_1dORF3a_d2	1e3_WA_1_Oct_2020_VeroT_d2
Ifit3	-0.154718	0.706661	2	1e3_WA_1dORF3a_d2_vs_1e3_WA_1_Oct_2020_VeroT_d2	1e3_WA_1dORF3a_d2	1e3_WA_1_Oct_2020_VeroT_d2
Ifit3b	-0.104993	0.801044	2	1e3_WA_1dORF3a_d2_vs_1e3_WA_1_Oct_2020_VeroT_d2	1e3_WA_1dORF3a_d2	1e3_WA_1_Oct_2020_VeroT_d2
Ifitm1	0.223209	0.434577	2	1e3_WA_1dORF3a_d2_vs_1e3_WA_1_Oct_2020_VeroT_d2	1e3_WA_1dORF3a_d2	1e3_WA_1_Oct_2020_VeroT_d2
Ifitm2	0.469492	0.119195	2	1e3_WA_1dORF3a_d2_vs_1e3_WA_1_Oct_2020_VeroT_d2	1e3_WA_1dORF3a_d2	1e3_WA_1_Oct_2020_VeroT_d2
Ifitm3	0.00220345	0.994836	2	1e3_WA_1dORF3a_d2_vs_1e3_WA_1_Oct_2020_VeroT_d2	1e3_WA_1dORF3a_d2	1e3_WA_1_Oct_2020_VeroT_d2
Irf1	-0.13762	0.705174	2	1e3_WA_1dORF3a_d2_vs_1e3_WA_1_Oct_2020_VeroT_d2	1e3_WA_1dORF3a_d2	1e3_WA_1_Oct_2020_VeroT_d2
Irf7	0.321523	0.272416	2	1e3_WA_1dORF3a_d2_vs_1e3_WA_1_Oct_2020_VeroT_d2	1e3_WA_1dORF3a_d2	1e3_WA_1_Oct_2020_VeroT_d2
Isg15	-0.300583	0.422156	2	1e3_WA_1dORF3a_d2_vs_1e3_WA_1_Oct_2020_VeroT_d2	1e3_WA_1dORF3a_d2	1e3_WA_1_Oct_2020_VeroT_d2
Isg20	-0.265015	0.495802	2	1e3_WA_1dORF3a_d2_vs_1e3_WA_1_Oct_2020_VeroT_d2	1e3_WA_1dORF3a_d2	1e3_WA_1_Oct_2020_VeroT_d2
Map3k14	0.452818	0.0202025	2	1e3_WA_1dORF3a_d2_vs_1e3_WA_1_Oct_2020_VeroT_d2	1e3_WA_1dORF3a_d2	1e3_WA_1_Oct_2020_VeroT_d2
Mov10	0.288675	0.33023	2	1e3_WA_1dORF3a_d2_vs_1e3_WA_1_Oct_2020_VeroT_d2	1e3_WA_1dORF3a_d2	1e3_WA_1_Oct_2020_VeroT_d2
Ms4a4a	-1.24414	0.000171256	2	1e3_WA_1dORF3a_d2_vs_1e3_WA_1_Oct_2020_VeroT_d2	1e3_WA_1dORF3a_d2	1e3_WA_1_Oct_2020_VeroT_d2
Mx1	-0.269449	0.598988	2	1e3_WA_1dORF3a_d2_vs_1e3_WA_1_Oct_2020_VeroT_d2	1e3_WA_1dORF3a_d2	1e3_WA_1_Oct_2020_VeroT_d2
Mx2	0.0469846	0.920088	2	1e3_WA_1dORF3a_d2_vs_1e3_WA_1_Oct_2020_VeroT_d2	1e3_WA_1dORF3a_d2	1e3_WA_1_Oct_2020_VeroT_d2
Nampt	-0.760302	0.00271422	2	1e3_WA_1dORF3a_d2_vs_1e3_WA_1_Oct_2020_VeroT_d2	1e3_WA_1dORF3a_d2	1e3_WA_1_Oct_2020_VeroT_d2
Nt5c3	-0.879392	0.00845773	2	1e3_WA_1dORF3a_d2_vs_1e3_WA_1_Oct_2020_VeroT_d2	1e3_WA_1dORF3a_d2	1e3_WA_1_Oct_2020_VeroT_d2
Oas2	0.02783	0.940595	2	1e3_WA_1dORF3a_d2_vs_1e3_WA_1_Oct_2020_VeroT_d2	1e3_WA_1dORF3a_d2	1e3_WA_1_Oct_2020_VeroT_d2
Oas3	-0.281812	0.451932	2	1e3_WA_1dORF3a_d2_vs_1e3_WA_1_Oct_2020_VeroT_d2	1e3_WA_1dORF3a_d2	1e3_WA_1_Oct_2020_VeroT_d2
Oasl1	-0.222139	0.622445	2	1e3_WA_1dORF3a_d2_vs_1e3_WA_1_Oct_2020_VeroT_d2	1e3_WA_1dORF3a_d2	1e3_WA_1_Oct_2020_VeroT_d2
P2ry6	0.0406293	0.882832	2	1e3_WA_1dORF3a_d2_vs_1e3_WA_1_Oct_2020_VeroT_d2	1e3_WA_1dORF3a_d2	1e3_WA_1_Oct_2020_VeroT_d2
Pml	0.247264	0.40044	2	1e3_WA_1dORF3a_d2_vs_1e3_WA_1_Oct_2020_VeroT_d2	1e3_WA_1dORF3a_d2	1e3_WA_1_Oct_2020_VeroT_d2
Rsad2	-0.501039	0.347634	2	1e3_WA_1dORF3a_d2_vs_1e3_WA_1_Oct_2020_VeroT_d2	1e3_WA_1dORF3a_d2	1e3_WA_1_Oct_2020_VeroT_d2
Rtp4	-0.327584	0.116783	2	1e3_WA_1dORF3a_d2_vs_1e3_WA_1_Oct_2020_VeroT_d2	1e3_WA_1dORF3a_d2	1e3_WA_1_Oct_2020_VeroT_d2
Slc15a3	-0.428239	0.277771	2	1e3_WA_1dORF3a_d2_vs_1e3_WA_1_Oct_2020_VeroT_d2	1e3_WA_1dORF3a_d2	1e3_WA_1_Oct_2020_VeroT_d2
Slc25a28	0.35033	0.052229	2	1e3_WA_1dORF3a_d2_vs_1e3_WA_1_Oct_2020_VeroT_d2	1e3_WA_1dORF3a_d2	1e3_WA_1_Oct_2020_VeroT_d2
Ssbp3	-0.111429	0.708905	2	1e3_WA_1dORF3a_d2_vs_1e3_WA_1_Oct_2020_VeroT_d2	1e3_WA_1dORF3a_d2	1e3_WA_1_Oct_2020_VeroT_d2
Sun2	0.209342	0.209436	2	1e3_WA_1dORF3a_d2_vs_1e3_WA_1_Oct_2020_VeroT_d2	1e3_WA_1dORF3a_d2	1e3_WA_1_Oct_2020_VeroT_d2
Trim25	-0.0701729	0.807216	2	1e3_WA_1dORF3a_d2_vs_1e3_WA_1_Oct_2020_VeroT_d2	1e3_WA_1dORF3a_d2	1e3_WA_1_Oct_2020_VeroT_d2
Trim5	-0.684433	0.0286264	2	1e3_WA_1dORF3a_d2_vs_1e3_WA_1_Oct_2020_VeroT_d2	1e3_WA_1dORF3a_d2	1e3_WA_1_Oct_2020_VeroT_d2
Zc3hav1	-0.275508	0.271875	2	1e3_WA_1dORF3a_d2_vs_1e3_WA_1_Oct_2020_VeroT_d2	1e3_WA_1dORF3a_d2	1e3_WA_1_Oct_2020_VeroT_d2
Adar	0.280807	0.435681	2	1e3_WA_1dORF6_d2_vs_1e3_WA_1_Oct_2020_VeroT_d2	1e3_WA_1dORF6_d2	1e3_WA_1_Oct_2020_VeroT_d2
Apobec3	0.0718425	0.858619	2	1e3_WA_1dORF6_d2_vs_1e3_WA_1_Oct_2020_VeroT_d2	1e3_WA_1dORF6_d2	1e3_WA_1_Oct_2020_VeroT_d2
Bst2	0.133552	0.851168	2	1e3_WA_1dORF6_d2_vs_1e3_WA_1_Oct_2020_VeroT_d2	1e3_WA_1dORF6_d2	1e3_WA_1_Oct_2020_VeroT_d2
Cd74	0.0618345	0.932431	2	1e3_WA_1dORF6_d2_vs_1e3_WA_1_Oct_2020_VeroT_d2	1e3_WA_1dORF6_d2	1e3_WA_1_Oct_2020_VeroT_d2
Ddit4	0.52989	0.485709	2	1e3_WA_1dORF6_d2_vs_1e3_WA_1_Oct_2020_VeroT_d2	1e3_WA_1dORF6_d2	1e3_WA_1_Oct_2020_VeroT_d2
Ddx58	0.112803	0.826235	2	1e3_WA_1dORF6_d2_vs_1e3_WA_1_Oct_2020_VeroT_d2	1e3_WA_1dORF6_d2	1e3_WA_1_Oct_2020_VeroT_d2
Ddx60	-0.0235319	0.981323	2	1e3_WA_1dORF6_d2_vs_1e3_WA_1_Oct_2020_VeroT_d2	1e3_WA_1dORF6_d2	1e3_WA_1_Oct_2020_VeroT_d2
Eif2ak2	-0.0662664	0.922916	2	1e3_WA_1dORF6_d2_vs_1e3_WA_1_Oct_2020_VeroT_d2	1e3_WA_1dORF6_d2	1e3_WA_1_Oct_2020_VeroT_d2
Gbp2	-0.00523353	0.996979	2	1e3_WA_1dORF6_d2_vs_1e3_WA_1_Oct_2020_VeroT_d2	1e3_WA_1dORF6_d2	1e3_WA_1_Oct_2020_VeroT_d2
Hpse	-0.239459	0.708504	2	1e3_WA_1dORF6_d2_vs_1e3_WA_1_Oct_2020_VeroT_d2	1e3_WA_1dORF6_d2	1e3_WA_1_Oct_2020_VeroT_d2
Ifih1	0.365365	0.484127	2	1e3_WA_1dORF6_d2_vs_1e3_WA_1_Oct_2020_VeroT_d2	1e3_WA_1dORF6_d2	1e3_WA_1_Oct_2020_VeroT_d2
Ifit1	-0.587793	0.533702	2	1e3_WA_1dORF6_d2_vs_1e3_WA_1_Oct_2020_VeroT_d2	1e3_WA_1dORF6_d2	1e3_WA_1_Oct_2020_VeroT_d2
Ifit1bl1	-0.323314	0.764561	2	1e3_WA_1dORF6_d2_vs_1e3_WA_1_Oct_2020_VeroT_d2	1e3_WA_1dORF6_d2	1e3_WA_1_Oct_2020_VeroT_d2
Ifit2	0.258858	0.825026	2	1e3_WA_1dORF6_d2_vs_1e3_WA_1_Oct_2020_VeroT_d2	1e3_WA_1dORF6_d2	1e3_WA_1_Oct_2020_VeroT_d2
Ifit3	-0.0981383	0.911566	2	1e3_WA_1dORF6_d2_vs_1e3_WA_1_Oct_2020_VeroT_d2	1e3_WA_1dORF6_d2	1e3_WA_1_Oct_2020_VeroT_d2
Ifit3b	0.495423	0.407776	2	1e3_WA_1dORF6_d2_vs_1e3_WA_1_Oct_2020_VeroT_d2	1e3_WA_1dORF6_d2	1e3_WA_1_Oct_2020_VeroT_d2
Ifitm1	-0.302266	0.532246	2	1e3_WA_1dORF6_d2_vs_1e3_WA_1_Oct_2020_VeroT_d2	1e3_WA_1dORF6_d2	1e3_WA_1_Oct_2020_VeroT_d2
Ifitm2	-0.938681	0.0110016	2	1e3_WA_1dORF6_d2_vs_1e3_WA_1_Oct_2020_VeroT_d2	1e3_WA_1dORF6_d2	1e3_WA_1_Oct_2020_VeroT_d2
Ifitm3	0.137606	0.817503	2	1e3_WA_1dORF6_d2_vs_1e3_WA_1_Oct_2020_VeroT_d2	1e3_WA_1dORF6_d2	1e3_WA_1_Oct_2020_VeroT_d2
Irf1	0.370352	0.517578	2	1e3_WA_1dORF6_d2_vs_1e3_WA_1_Oct_2020_VeroT_d2	1e3_WA_1dORF6_d2	1e3_WA_1_Oct_2020_VeroT_d2
Irf7	0.284228	0.591905	2	1e3_WA_1dORF6_d2_vs_1e3_WA_1_Oct_2020_VeroT_d2	1e3_WA_1dORF6_d2	1e3_WA_1_Oct_2020_VeroT_d2
Isg15	0.297191	0.669932	2	1e3_WA_1dORF6_d2_vs_1e3_WA_1_Oct_2020_VeroT_d2	1e3_WA_1dORF6_d2	1e3_WA_1_Oct_2020_VeroT_d2
Isg20	0.185792	0.819673	2	1e3_WA_1dORF6_d2_vs_1e3_WA_1_Oct_2020_VeroT_d2	1e3_WA_1dORF6_d2	1e3_WA_1_Oct_2020_VeroT_d2
Map3k14	0.0234777	0.967577	2	1e3_WA_1dORF6_d2_vs_1e3_WA_1_Oct_2020_VeroT_d2	1e3_WA_1dORF6_d2	1e3_WA_1_Oct_2020_VeroT_d2
Mov10	0.135645	0.83368	2	1e3_WA_1dORF6_d2_vs_1e3_WA_1_Oct_2020_VeroT_d2	1e3_WA_1dORF6_d2	1e3_WA_1_Oct_2020_VeroT_d2
Ms4a4a	-0.518313	0.348261	2	1e3_WA_1dORF6_d2_vs_1e3_WA_1_Oct_2020_VeroT_d2	1e3_WA_1dORF6_d2	1e3_WA_1_Oct_2020_VeroT_d2
Mx1	0.790015	0.269802	2	1e3_WA_1dORF6_d2_vs_1e3_WA_1_Oct_2020_VeroT_d2	1e3_WA_1dORF6_d2	1e3_WA_1_Oct_2020_VeroT_d2
Mx2	0.918231	0.0777079	2	1e3_WA_1dORF6_d2_vs_1e3_WA_1_Oct_2020_VeroT_d2	1e3_WA_1dORF6_d2	1e3_WA_1_Oct_2020_VeroT_d2
Nampt	0.129908	0.825282	2	1e3_WA_1dORF6_d2_vs_1e3_WA_1_Oct_2020_VeroT_d2	1e3_WA_1dORF6_d2	1e3_WA_1_Oct_2020_VeroT_d2
Nt5c3	0.312166	0.637625	2	1e3_WA_1dORF6_d2_vs_1e3_WA_1_Oct_2020_VeroT_d2	1e3_WA_1dORF6_d2	1e3_WA_1_Oct_2020_VeroT_d2
Oas2	0.032964	0.969301	2	1e3_WA_1dORF6_d2_vs_1e3_WA_1_Oct_2020_VeroT_d2	1e3_WA_1dORF6_d2	1e3_WA_1_Oct_2020_VeroT_d2
Oas3	0.330228	0.621459	2	1e3_WA_1dORF6_d2_vs_1e3_WA_1_Oct_2020_VeroT_d2	1e3_WA_1dORF6_d2	1e3_WA_1_Oct_2020_VeroT_d2
Oasl1	-0.10888	0.912802	2	1e3_WA_1dORF6_d2_vs_1e3_WA_1_Oct_2020_VeroT_d2	1e3_WA_1dORF6_d2	1e3_WA_1_Oct_2020_VeroT_d2
P2ry6	-0.245058	0.557934	2	1e3_WA_1dORF6_d2_vs_1e3_WA_1_Oct_2020_VeroT_d2	1e3_WA_1dORF6_d2	1e3_WA_1_Oct_2020_VeroT_d2
Pml	0.215468	0.701503	2	1e3_WA_1dORF6_d2_vs_1e3_WA_1_Oct_2020_VeroT_d2	1e3_WA_1dORF6_d2	1e3_WA_1_Oct_2020_VeroT_d2
Rsad2	0.916989	0.23561	2	1e3_WA_1dORF6_d2_vs_1e3_WA_1_Oct_2020_VeroT_d2	1e3_WA_1dORF6_d2	1e3_WA_1_Oct_2020_VeroT_d2
Rtp4	0.0621654	0.901022	2	1e3_WA_1dORF6_d2_vs_1e3_WA_1_Oct_2020_VeroT_d2	1e3_WA_1dORF6_d2	1e3_WA_1_Oct_2020_VeroT_d2
Slc15a3	-0.319203	0.673126	2	1e3_WA_1dORF6_d2_vs_1e3_WA_1_Oct_2020_VeroT_d2	1e3_WA_1dORF6_d2	1e3_WA_1_Oct_2020_VeroT_d2
Slc25a28	-0.0468866	0.916021	2	1e3_WA_1dORF6_d2_vs_1e3_WA_1_Oct_2020_VeroT_d2	1e3_WA_1dORF6_d2	1e3_WA_1_Oct_2020_VeroT_d2
Ssbp3	-0.395546	0.352866	2	1e3_WA_1dORF6_d2_vs_1e3_WA_1_Oct_2020_VeroT_d2	1e3_WA_1dORF6_d2	1e3_WA_1_Oct_2020_VeroT_d2
Sun2	0.03309	0.937049	2	1e3_WA_1dORF6_d2_vs_1e3_WA_1_Oct_2020_VeroT_d2	1e3_WA_1dORF6_d2	1e3_WA_1_Oct_2020_VeroT_d2
Trim25	0.418428	0.271457	2	1e3_WA_1dORF6_d2_vs_1e3_WA_1_Oct_2020_VeroT_d2	1e3_WA_1dORF6_d2	1e3_WA_1_Oct_2020_VeroT_d2
Trim5	-0.382792	0.491281	2	1e3_WA_1dORF6_d2_vs_1e3_WA_1_Oct_2020_VeroT_d2	1e3_WA_1dORF6_d2	1e3_WA_1_Oct_2020_VeroT_d2
Zc3hav1	0.337509	0.403558	2	1e3_WA_1dORF6_d2_vs_1e3_WA_1_Oct_2020_VeroT_d2	1e3_WA_1dORF6_d2	1e3_WA_1_Oct_2020_VeroT_d2
Adar	-0.10718	0.846509	2	1e3_WA_1dORF7a_d2_vs_1e3_WA_1_Oct_2020_VeroT_d2	1e3_WA_1dORF7a_d2	1e3_WA_1_Oct_2020_VeroT_d2
Apobec3	-0.46607	0.140173	2	1e3_WA_1dORF7a_d2_vs_1e3_WA_1_Oct_2020_VeroT_d2	1e3_WA_1dORF7a_d2	1e3_WA_1_Oct_2020_VeroT_d2
Bst2	-0.237437	0.745367	2	1e3_WA_1dORF7a_d2_vs_1e3_WA_1_Oct_2020_VeroT_d2	1e3_WA_1dORF7a_d2	1e3_WA_1_Oct_2020_VeroT_d2
Cd74	0.206584	0.764101	2	1e3_WA_1dORF7a_d2_vs_1e3_WA_1_Oct_2020_VeroT_d2	1e3_WA_1dORF7a_d2	1e3_WA_1_Oct_2020_VeroT_d2
Ddit4	0.122814	0.920128	2	1e3_WA_1dORF7a_d2_vs_1e3_WA_1_Oct_2020_VeroT_d2	1e3_WA_1dORF7a_d2	1e3_WA_1_Oct_2020_VeroT_d2
Ddx58	-0.287662	0.544816	2	1e3_WA_1dORF7a_d2_vs_1e3_WA_1_Oct_2020_VeroT_d2	1e3_WA_1dORF7a_d2	1e3_WA_1_Oct_2020_VeroT_d2
Ddx60	-0.591141	0.343735	2	1e3_WA_1dORF7a_d2_vs_1e3_WA_1_Oct_2020_VeroT_d2	1e3_WA_1dORF7a_d2	1e3_WA_1_Oct_2020_VeroT_d2
Eif2ak2	-0.480308	0.379636	2	1e3_WA_1dORF7a_d2_vs_1e3_WA_1_Oct_2020_VeroT_d2	1e3_WA_1dORF7a_d2	1e3_WA_1_Oct_2020_VeroT_d2
Gbp2	-0.708697	0.355152	2	1e3_WA_1dORF7a_d2_vs_1e3_WA_1_Oct_2020_VeroT_d2	1e3_WA_1dORF7a_d2	1e3_WA_1_Oct_2020_VeroT_d2
Hpse	-0.778787	0.175182	2	1e3_WA_1dORF7a_d2_vs_1e3_WA_1_Oct_2020_VeroT_d2	1e3_WA_1dORF7a_d2	1e3_WA_1_Oct_2020_VeroT_d2
Ifih1	-0.426806	0.485415	2	1e3_WA_1dORF7a_d2_vs_1e3_WA_1_Oct_2020_VeroT_d2	1e3_WA_1dORF7a_d2	1e3_WA_1_Oct_2020_VeroT_d2
Ifit1	-1.22303	0.200992	2	1e3_WA_1dORF7a_d2_vs_1e3_WA_1_Oct_2020_VeroT_d2	1e3_WA_1dORF7a_d2	1e3_WA_1_Oct_2020_VeroT_d2
Ifit1bl1	-1.08378	0.25114	2	1e3_WA_1dORF7a_d2_vs_1e3_WA_1_Oct_2020_VeroT_d2	1e3_WA_1dORF7a_d2	1e3_WA_1_Oct_2020_VeroT_d2
Ifit2	-0.779377	0.458612	2	1e3_WA_1dORF7a_d2_vs_1e3_WA_1_Oct_2020_VeroT_d2	1e3_WA_1dORF7a_d2	1e3_WA_1_Oct_2020_VeroT_d2
Ifit3	-0.331882	0.683211	2	1e3_WA_1dORF7a_d2_vs_1e3_WA_1_Oct_2020_VeroT_d2	1e3_WA_1dORF7a_d2	1e3_WA_1_Oct_2020_VeroT_d2
Ifit3b	-0.230826	0.793027	2	1e3_WA_1dORF7a_d2_vs_1e3_WA_1_Oct_2020_VeroT_d2	1e3_WA_1dORF7a_d2	1e3_WA_1_Oct_2020_VeroT_d2
Ifitm1	-0.301564	0.599753	2	1e3_WA_1dORF7a_d2_vs_1e3_WA_1_Oct_2020_VeroT_d2	1e3_WA_1dORF7a_d2	1e3_WA_1_Oct_2020_VeroT_d2
Ifitm2	-0.843156	0.107276	2	1e3_WA_1dORF7a_d2_vs_1e3_WA_1_Oct_2020_VeroT_d2	1e3_WA_1dORF7a_d2	1e3_WA_1_Oct_2020_VeroT_d2
Ifitm3	-0.0498957	0.94987	2	1e3_WA_1dORF7a_d2_vs_1e3_WA_1_Oct_2020_VeroT_d2	1e3_WA_1dORF7a_d2	1e3_WA_1_Oct_2020_VeroT_d2
Irf1	-0.395862	0.554761	2	1e3_WA_1dORF7a_d2_vs_1e3_WA_1_Oct_2020_VeroT_d2	1e3_WA_1dORF7a_d2	1e3_WA_1_Oct_2020_VeroT_d2
Irf7	-0.381298	0.514031	2	1e3_WA_1dORF7a_d2_vs_1e3_WA_1_Oct_2020_VeroT_d2	1e3_WA_1dORF7a_d2	1e3_WA_1_Oct_2020_VeroT_d2
Isg15	-0.369772	0.62897	2	1e3_WA_1dORF7a_d2_vs_1e3_WA_1_Oct_2020_VeroT_d2	1e3_WA_1dORF7a_d2	1e3_WA_1_Oct_2020_VeroT_d2
Isg20	-0.533746	0.465879	2	1e3_WA_1dORF7a_d2_vs_1e3_WA_1_Oct_2020_VeroT_d2	1e3_WA_1dORF7a_d2	1e3_WA_1_Oct_2020_VeroT_d2
Map3k14	-0.186425	0.677128	2	1e3_WA_1dORF7a_d2_vs_1e3_WA_1_Oct_2020_VeroT_d2	1e3_WA_1dORF7a_d2	1e3_WA_1_Oct_2020_VeroT_d2
Mov10	-0.306286	0.618351	2	1e3_WA_1dORF7a_d2_vs_1e3_WA_1_Oct_2020_VeroT_d2	1e3_WA_1dORF7a_d2	1e3_WA_1_Oct_2020_VeroT_d2
Ms4a4a	-1.18851	0.0360449	2	1e3_WA_1dORF7a_d2_vs_1e3_WA_1_Oct_2020_VeroT_d2	1e3_WA_1dORF7a_d2	1e3_WA_1_Oct_2020_VeroT_d2
Mx1	-0.67042	0.477393	2	1e3_WA_1dORF7a_d2_vs_1e3_WA_1_Oct_2020_VeroT_d2	1e3_WA_1dORF7a_d2	1e3_WA_1_Oct_2020_VeroT_d2
Mx2	-0.200059	0.838944	2	1e3_WA_1dORF7a_d2_vs_1e3_WA_1_Oct_2020_VeroT_d2	1e3_WA_1dORF7a_d2	1e3_WA_1_Oct_2020_VeroT_d2
Nampt	-0.332007	0.541361	2	1e3_WA_1dORF7a_d2_vs_1e3_WA_1_Oct_2020_VeroT_d2	1e3_WA_1dORF7a_d2	1e3_WA_1_Oct_2020_VeroT_d2
Nt5c3	-0.810647	0.195846	2	1e3_WA_1dORF7a_d2_vs_1e3_WA_1_Oct_2020_VeroT_d2	1e3_WA_1dORF7a_d2	1e3_WA_1_Oct_2020_VeroT_d2
Oas2	-0.398459	0.516455	2	1e3_WA_1dORF7a_d2_vs_1e3_WA_1_Oct_2020_VeroT_d2	1e3_WA_1dORF7a_d2	1e3_WA_1_Oct_2020_VeroT_d2
Oas3	-0.719537	0.274886	2	1e3_WA_1dORF7a_d2_vs_1e3_WA_1_Oct_2020_VeroT_d2	1e3_WA_1dORF7a_d2	1e3_WA_1_Oct_2020_VeroT_d2
Oasl1	-0.877274	0.249114	2	1e3_WA_1dORF7a_d2_vs_1e3_WA_1_Oct_2020_VeroT_d2	1e3_WA_1dORF7a_d2	1e3_WA_1_Oct_2020_VeroT_d2
P2ry6	-0.351626	0.444727	2	1e3_WA_1dORF7a_d2_vs_1e3_WA_1_Oct_2020_VeroT_d2	1e3_WA_1dORF7a_d2	1e3_WA_1_Oct_2020_VeroT_d2
Pml	-0.296508	0.622584	2	1e3_WA_1dORF7a_d2_vs_1e3_WA_1_Oct_2020_VeroT_d2	1e3_WA_1dORF7a_d2	1e3_WA_1_Oct_2020_VeroT_d2
Rsad2	-0.990932	0.300049	2	1e3_WA_1dORF7a_d2_vs_1e3_WA_1_Oct_2020_VeroT_d2	1e3_WA_1dORF7a_d2	1e3_WA_1_Oct_2020_VeroT_d2
Rtp4	-0.319075	0.445333	2	1e3_WA_1dORF7a_d2_vs_1e3_WA_1_Oct_2020_VeroT_d2	1e3_WA_1dORF7a_d2	1e3_WA_1_Oct_2020_VeroT_d2
Slc15a3	-1.04963	0.116466	2	1e3_WA_1dORF7a_d2_vs_1e3_WA_1_Oct_2020_VeroT_d2	1e3_WA_1dORF7a_d2	1e3_WA_1_Oct_2020_VeroT_d2
Slc25a28	-0.147056	0.730268	2	1e3_WA_1dORF7a_d2_vs_1e3_WA_1_Oct_2020_VeroT_d2	1e3_WA_1dORF7a_d2	1e3_WA_1_Oct_2020_VeroT_d2
Ssbp3	-0.125703	0.85705	2	1e3_WA_1dORF7a_d2_vs_1e3_WA_1_Oct_2020_VeroT_d2	1e3_WA_1dORF7a_d2	1e3_WA_1_Oct_2020_VeroT_d2
Sun2	0.155758	0.66834	2	1e3_WA_1dORF7a_d2_vs_1e3_WA_1_Oct_2020_VeroT_d2	1e3_WA_1dORF7a_d2	1e3_WA_1_Oct_2020_VeroT_d2
Trim25	-0.173345	0.769688	2	1e3_WA_1dORF7a_d2_vs_1e3_WA_1_Oct_2020_VeroT_d2	1e3_WA_1dORF7a_d2	1e3_WA_1_Oct_2020_VeroT_d2
Trim5	-0.421617	0.521763	2	1e3_WA_1dORF7a_d2_vs_1e3_WA_1_Oct_2020_VeroT_d2	1e3_WA_1dORF7a_d2	1e3_WA_1_Oct_2020_VeroT_d2
Zc3hav1	-0.232167	0.668107	2	1e3_WA_1dORF7a_d2_vs_1e3_WA_1_Oct_2020_VeroT_d2	1e3_WA_1dORF7a_d2	1e3_WA_1_Oct_2020_VeroT_d2
Adar	-0.0885912	0.847863	2	1e3_WA_1dORF8_d2_vs_1e3_WA_1_Oct_2020_VeroT_d2	1e3_WA_1dORF8_d2	1e3_WA_1_Oct_2020_VeroT_d2
Apobec3	-0.142087	0.656537	2	1e3_WA_1dORF8_d2_vs_1e3_WA_1_Oct_2020_VeroT_d2	1e3_WA_1dORF8_d2	1e3_WA_1_Oct_2020_VeroT_d2
Bst2	-0.0765028	0.918045	2	1e3_WA_1dORF8_d2_vs_1e3_WA_1_Oct_2020_VeroT_d2	1e3_WA_1dORF8_d2	1e3_WA_1_Oct_2020_VeroT_d2
Cd74	-0.174218	0.759267	2	1e3_WA_1dORF8_d2_vs_1e3_WA_1_Oct_2020_VeroT_d2	1e3_WA_1dORF8_d2	1e3_WA_1_Oct_2020_VeroT_d2
Ddit4	-0.20605	0.821392	2	1e3_WA_1dORF8_d2_vs_1e3_WA_1_Oct_2020_VeroT_d2	1e3_WA_1dORF8_d2	1e3_WA_1_Oct_2020_VeroT_d2
Ddx58	-0.206679	0.602796	2	1e3_WA_1dORF8_d2_vs_1e3_WA_1_Oct_2020_VeroT_d2	1e3_WA_1dORF8_d2	1e3_WA_1_Oct_2020_VeroT_d2
Ddx60	-0.319091	0.562129	2	1e3_WA_1dORF8_d2_vs_1e3_WA_1_Oct_2020_VeroT_d2	1e3_WA_1dORF8_d2	1e3_WA_1_Oct_2020_VeroT_d2
Eif2ak2	-0.508631	0.197638	2	1e3_WA_1dORF8_d2_vs_1e3_WA_1_Oct_2020_VeroT_d2	1e3_WA_1dORF8_d2	1e3_WA_1_Oct_2020_VeroT_d2
Gbp2	-0.323535	0.648803	2	1e3_WA_1dORF8_d2_vs_1e3_WA_1_Oct_2020_VeroT_d2	1e3_WA_1dORF8_d2	1e3_WA_1_Oct_2020_VeroT_d2
Hpse	0.116585	0.869529	2	1e3_WA_1dORF8_d2_vs_1e3_WA_1_Oct_2020_VeroT_d2	1e3_WA_1dORF8_d2	1e3_WA_1_Oct_2020_VeroT_d2
Ifih1	-0.174123	0.770465	2	1e3_WA_1dORF8_d2_vs_1e3_WA_1_Oct_2020_VeroT_d2	1e3_WA_1dORF8_d2	1e3_WA_1_Oct_2020_VeroT_d2
Ifit1	-1.10447	0.1177	2	1e3_WA_1dORF8_d2_vs_1e3_WA_1_Oct_2020_VeroT_d2	1e3_WA_1dORF8_d2	1e3_WA_1_Oct_2020_VeroT_d2
Ifit1bl1	-0.0931657	0.940088	2	1e3_WA_1dORF8_d2_vs_1e3_WA_1_Oct_2020_VeroT_d2	1e3_WA_1dORF8_d2	1e3_WA_1_Oct_2020_VeroT_d2
Ifit2	-0.281923	0.78914	2	1e3_WA_1dORF8_d2_vs_1e3_WA_1_Oct_2020_VeroT_d2	1e3_WA_1dORF8_d2	1e3_WA_1_Oct_2020_VeroT_d2
Ifit3	-0.409411	0.484828	2	1e3_WA_1dORF8_d2_vs_1e3_WA_1_Oct_2020_VeroT_d2	1e3_WA_1dORF8_d2	1e3_WA_1_Oct_2020_VeroT_d2
Ifit3b	-0.270546	0.681592	2	1e3_WA_1dORF8_d2_vs_1e3_WA_1_Oct_2020_VeroT_d2	1e3_WA_1dORF8_d2	1e3_WA_1_Oct_2020_VeroT_d2
Ifitm1	0.169415	0.747247	2	1e3_WA_1dORF8_d2_vs_1e3_WA_1_Oct_2020_VeroT_d2	1e3_WA_1dORF8_d2	1e3_WA_1_Oct_2020_VeroT_d2
Ifitm2	-1.0041	0.00985669	2	1e3_WA_1dORF8_d2_vs_1e3_WA_1_Oct_2020_VeroT_d2	1e3_WA_1dORF8_d2	1e3_WA_1_Oct_2020_VeroT_d2
Ifitm3	-0.0110397	0.986697	2	1e3_WA_1dORF8_d2_vs_1e3_WA_1_Oct_2020_VeroT_d2	1e3_WA_1dORF8_d2	1e3_WA_1_Oct_2020_VeroT_d2
Irf1	-0.0430251	0.960524	2	1e3_WA_1dORF8_d2_vs_1e3_WA_1_Oct_2020_VeroT_d2	1e3_WA_1dORF8_d2	1e3_WA_1_Oct_2020_VeroT_d2
Irf7	-0.0720405	0.914609	2	1e3_WA_1dORF8_d2_vs_1e3_WA_1_Oct_2020_VeroT_d2	1e3_WA_1dORF8_d2	1e3_WA_1_Oct_2020_VeroT_d2
Isg15	-0.0452064	0.962128	2	1e3_WA_1dORF8_d2_vs_1e3_WA_1_Oct_2020_VeroT_d2	1e3_WA_1dORF8_d2	1e3_WA_1_Oct_2020_VeroT_d2
Isg20	-0.20593	0.775483	2	1e3_WA_1dORF8_d2_vs_1e3_WA_1_Oct_2020_VeroT_d2	1e3_WA_1dORF8_d2	1e3_WA_1_Oct_2020_VeroT_d2
Map3k14	-0.2209	0.502598	2	1e3_WA_1dORF8_d2_vs_1e3_WA_1_Oct_2020_VeroT_d2	1e3_WA_1dORF8_d2	1e3_WA_1_Oct_2020_VeroT_d2
Mov10	-0.291172	0.540588	2	1e3_WA_1dORF8_d2_vs_1e3_WA_1_Oct_2020_VeroT_d2	1e3_WA_1dORF8_d2	1e3_WA_1_Oct_2020_VeroT_d2
Ms4a4a	0.170409	0.808161	2	1e3_WA_1dORF8_d2_vs_1e3_WA_1_Oct_2020_VeroT_d2	1e3_WA_1dORF8_d2	1e3_WA_1_Oct_2020_VeroT_d2
Mx1	-0.154336	0.884268	2	1e3_WA_1dORF8_d2_vs_1e3_WA_1_Oct_2020_VeroT_d2	1e3_WA_1dORF8_d2	1e3_WA_1_Oct_2020_VeroT_d2
Mx2	-0.339438	0.609266	2	1e3_WA_1dORF8_d2_vs_1e3_WA_1_Oct_2020_VeroT_d2	1e3_WA_1dORF8_d2	1e3_WA_1_Oct_2020_VeroT_d2
Nampt	-0.0331859	0.962428	2	1e3_WA_1dORF8_d2_vs_1e3_WA_1_Oct_2020_VeroT_d2	1e3_WA_1dORF8_d2	1e3_WA_1_Oct_2020_VeroT_d2
Nt5c3	-0.276434	0.65611	2	1e3_WA_1dORF8_d2_vs_1e3_WA_1_Oct_2020_VeroT_d2	1e3_WA_1dORF8_d2	1e3_WA_1_Oct_2020_VeroT_d2
Oas2	0.0155367	0.983197	2	1e3_WA_1dORF8_d2_vs_1e3_WA_1_Oct_2020_VeroT_d2	1e3_WA_1dORF8_d2	1e3_WA_1_Oct_2020_VeroT_d2
Oas3	-0.0965193	0.907012	2	1e3_WA_1dORF8_d2_vs_1e3_WA_1_Oct_2020_VeroT_d2	1e3_WA_1dORF8_d2	1e3_WA_1_Oct_2020_VeroT_d2
Oasl1	-0.34299	0.634132	2	1e3_WA_1dORF8_d2_vs_1e3_WA_1_Oct_2020_VeroT_d2	1e3_WA_1dORF8_d2	1e3_WA_1_Oct_2020_VeroT_d2
P2ry6	-0.188359	0.646761	2	1e3_WA_1dORF8_d2_vs_1e3_WA_1_Oct_2020_VeroT_d2	1e3_WA_1dORF8_d2	1e3_WA_1_Oct_2020_VeroT_d2
Pml	-0.202707	0.694809	2	1e3_WA_1dORF8_d2_vs_1e3_WA_1_Oct_2020_VeroT_d2	1e3_WA_1dORF8_d2	1e3_WA_1_Oct_2020_VeroT_d2
Rsad2	-0.557321	0.505124	2	1e3_WA_1dORF8_d2_vs_1e3_WA_1_Oct_2020_VeroT_d2	1e3_WA_1dORF8_d2	1e3_WA_1_Oct_2020_VeroT_d2
Rtp4	-0.271921	0.397435	2	1e3_WA_1dORF8_d2_vs_1e3_WA_1_Oct_2020_VeroT_d2	1e3_WA_1dORF8_d2	1e3_WA_1_Oct_2020_VeroT_d2
Slc15a3	-0.339773	0.60805	2	1e3_WA_1dORF8_d2_vs_1e3_WA_1_Oct_2020_VeroT_d2	1e3_WA_1dORF8_d2	1e3_WA_1_Oct_2020_VeroT_d2
Slc25a28	-0.29605	0.26747	2	1e3_WA_1dORF8_d2_vs_1e3_WA_1_Oct_2020_VeroT_d2	1e3_WA_1dORF8_d2	1e3_WA_1_Oct_2020_VeroT_d2
Ssbp3	-0.452773	0.229558	2	1e3_WA_1dORF8_d2_vs_1e3_WA_1_Oct_2020_VeroT_d2	1e3_WA_1dORF8_d2	1e3_WA_1_Oct_2020_VeroT_d2
Sun2	0.099336	0.757938	2	1e3_WA_1dORF8_d2_vs_1e3_WA_1_Oct_2020_VeroT_d2	1e3_WA_1dORF8_d2	1e3_WA_1_Oct_2020_VeroT_d2
Trim25	-0.178326	0.698422	2	1e3_WA_1dORF8_d2_vs_1e3_WA_1_Oct_2020_VeroT_d2	1e3_WA_1dORF8_d2	1e3_WA_1_Oct_2020_VeroT_d2
Trim5	-0.788099	0.0598138	2	1e3_WA_1dORF8_d2_vs_1e3_WA_1_Oct_2020_VeroT_d2	1e3_WA_1dORF8_d2	1e3_WA_1_Oct_2020_VeroT_d2
Zc3hav1	-0.190487	0.666484	2	1e3_WA_1dORF8_d2_vs_1e3_WA_1_Oct_2020_VeroT_d2	1e3_WA_1dORF8_d2	1e3_WA_1_Oct_2020_VeroT_d2
Adar	-0.00275981	0.994369	4	1e3_WA_1dORF3a_d4_vs_1e3_WA_1_Oct_2020_VeroT_d4	1e3_WA_1dORF3a_d4	1e3_WA_1_Oct_2020_VeroT_d4
Apobec3	-0.331048	0.108903	4	1e3_WA_1dORF3a_d4_vs_1e3_WA_1_Oct_2020_VeroT_d4	1e3_WA_1dORF3a_d4	1e3_WA_1_Oct_2020_VeroT_d4
Bst2	-0.0604185	0.904424	4	1e3_WA_1dORF3a_d4_vs_1e3_WA_1_Oct_2020_VeroT_d4	1e3_WA_1dORF3a_d4	1e3_WA_1_Oct_2020_VeroT_d4
Cd74	0.267304	0.484741	4	1e3_WA_1dORF3a_d4_vs_1e3_WA_1_Oct_2020_VeroT_d4	1e3_WA_1dORF3a_d4	1e3_WA_1_Oct_2020_VeroT_d4
Ddit4	-0.197434	0.761096	4	1e3_WA_1dORF3a_d4_vs_1e3_WA_1_Oct_2020_VeroT_d4	1e3_WA_1dORF3a_d4	1e3_WA_1_Oct_2020_VeroT_d4
Ddx58	-0.162846	0.609871	4	1e3_WA_1dORF3a_d4_vs_1e3_WA_1_Oct_2020_VeroT_d4	1e3_WA_1dORF3a_d4	1e3_WA_1_Oct_2020_VeroT_d4
Ddx60	-0.996159	0.00637809	4	1e3_WA_1dORF3a_d4_vs_1e3_WA_1_Oct_2020_VeroT_d4	1e3_WA_1dORF3a_d4	1e3_WA_1_Oct_2020_VeroT_d4
Eif2ak2	-0.270908	0.463913	4	1e3_WA_1dORF3a_d4_vs_1e3_WA_1_Oct_2020_VeroT_d4	1e3_WA_1dORF3a_d4	1e3_WA_1_Oct_2020_VeroT_d4
Gbp2	-0.112928	0.856469	4	1e3_WA_1dORF3a_d4_vs_1e3_WA_1_Oct_2020_VeroT_d4	1e3_WA_1dORF3a_d4	1e3_WA_1_Oct_2020_VeroT_d4
Hpse	-0.316445	0.447718	4	1e3_WA_1dORF3a_d4_vs_1e3_WA_1_Oct_2020_VeroT_d4	1e3_WA_1dORF3a_d4	1e3_WA_1_Oct_2020_VeroT_d4
Ifih1	-0.15107	0.73175	4	1e3_WA_1dORF3a_d4_vs_1e3_WA_1_Oct_2020_VeroT_d4	1e3_WA_1dORF3a_d4	1e3_WA_1_Oct_2020_VeroT_d4
Ifit1	-0.712843	0.270875	4	1e3_WA_1dORF3a_d4_vs_1e3_WA_1_Oct_2020_VeroT_d4	1e3_WA_1dORF3a_d4	1e3_WA_1_Oct_2020_VeroT_d4
Ifit1bl1	-0.849685	0.156952	4	1e3_WA_1dORF3a_d4_vs_1e3_WA_1_Oct_2020_VeroT_d4	1e3_WA_1dORF3a_d4	1e3_WA_1_Oct_2020_VeroT_d4
Ifit2	0.0448752	0.958824	4	1e3_WA_1dORF3a_d4_vs_1e3_WA_1_Oct_2020_VeroT_d4	1e3_WA_1dORF3a_d4	1e3_WA_1_Oct_2020_VeroT_d4
Ifit3	-0.249025	0.624492	4	1e3_WA_1dORF3a_d4_vs_1e3_WA_1_Oct_2020_VeroT_d4	1e3_WA_1dORF3a_d4	1e3_WA_1_Oct_2020_VeroT_d4
Ifit3b	0.204612	0.691313	4	1e3_WA_1dORF3a_d4_vs_1e3_WA_1_Oct_2020_VeroT_d4	1e3_WA_1dORF3a_d4	1e3_WA_1_Oct_2020_VeroT_d4
Ifitm1	0.0841393	0.841888	4	1e3_WA_1dORF3a_d4_vs_1e3_WA_1_Oct_2020_VeroT_d4	1e3_WA_1dORF3a_d4	1e3_WA_1_Oct_2020_VeroT_d4
Ifitm2	0.0241859	0.962129	4	1e3_WA_1dORF3a_d4_vs_1e3_WA_1_Oct_2020_VeroT_d4	1e3_WA_1dORF3a_d4	1e3_WA_1_Oct_2020_VeroT_d4
Ifitm3	-0.237096	0.504032	4	1e3_WA_1dORF3a_d4_vs_1e3_WA_1_Oct_2020_VeroT_d4	1e3_WA_1dORF3a_d4	1e3_WA_1_Oct_2020_VeroT_d4
Irf1	0.469056	0.231011	4	1e3_WA_1dORF3a_d4_vs_1e3_WA_1_Oct_2020_VeroT_d4	1e3_WA_1dORF3a_d4	1e3_WA_1_Oct_2020_VeroT_d4
Irf7	-0.121921	0.775819	4	1e3_WA_1dORF3a_d4_vs_1e3_WA_1_Oct_2020_VeroT_d4	1e3_WA_1dORF3a_d4	1e3_WA_1_Oct_2020_VeroT_d4
Isg15	-0.183181	0.721501	4	1e3_WA_1dORF3a_d4_vs_1e3_WA_1_Oct_2020_VeroT_d4	1e3_WA_1dORF3a_d4	1e3_WA_1_Oct_2020_VeroT_d4
Isg20	-0.180462	0.734738	4	1e3_WA_1dORF3a_d4_vs_1e3_WA_1_Oct_2020_VeroT_d4	1e3_WA_1dORF3a_d4	1e3_WA_1_Oct_2020_VeroT_d4
Map3k14	0.0130741	0.968463	4	1e3_WA_1dORF3a_d4_vs_1e3_WA_1_Oct_2020_VeroT_d4	1e3_WA_1dORF3a_d4	1e3_WA_1_Oct_2020_VeroT_d4
Mov10	-0.0379994	0.935555	4	1e3_WA_1dORF3a_d4_vs_1e3_WA_1_Oct_2020_VeroT_d4	1e3_WA_1dORF3a_d4	1e3_WA_1_Oct_2020_VeroT_d4
Ms4a4a	-0.738149	0.0627064	4	1e3_WA_1dORF3a_d4_vs_1e3_WA_1_Oct_2020_VeroT_d4	1e3_WA_1dORF3a_d4	1e3_WA_1_Oct_2020_VeroT_d4
Mx1	0.143972	0.843296	4	1e3_WA_1dORF3a_d4_vs_1e3_WA_1_Oct_2020_VeroT_d4	1e3_WA_1dORF3a_d4	1e3_WA_1_Oct_2020_VeroT_d4
Mx2	0.557799	0.231328	4	1e3_WA_1dORF3a_d4_vs_1e3_WA_1_Oct_2020_VeroT_d4	1e3_WA_1dORF3a_d4	1e3_WA_1_Oct_2020_VeroT_d4
Nampt	-0.167961	0.651479	4	1e3_WA_1dORF3a_d4_vs_1e3_WA_1_Oct_2020_VeroT_d4	1e3_WA_1dORF3a_d4	1e3_WA_1_Oct_2020_VeroT_d4
Nt5c3	-0.321281	0.482532	4	1e3_WA_1dORF3a_d4_vs_1e3_WA_1_Oct_2020_VeroT_d4	1e3_WA_1dORF3a_d4	1e3_WA_1_Oct_2020_VeroT_d4
Oas2	-0.491334	0.1672	4	1e3_WA_1dORF3a_d4_vs_1e3_WA_1_Oct_2020_VeroT_d4	1e3_WA_1dORF3a_d4	1e3_WA_1_Oct_2020_VeroT_d4
Oas3	-0.457007	0.295774	4	1e3_WA_1dORF3a_d4_vs_1e3_WA_1_Oct_2020_VeroT_d4	1e3_WA_1dORF3a_d4	1e3_WA_1_Oct_2020_VeroT_d4
Oasl1	-0.436401	0.406089	4	1e3_WA_1dORF3a_d4_vs_1e3_WA_1_Oct_2020_VeroT_d4	1e3_WA_1dORF3a_d4	1e3_WA_1_Oct_2020_VeroT_d4
P2ry6	-0.430307	0.102696	4	1e3_WA_1dORF3a_d4_vs_1e3_WA_1_Oct_2020_VeroT_d4	1e3_WA_1dORF3a_d4	1e3_WA_1_Oct_2020_VeroT_d4
Pml	0.191462	0.623654	4	1e3_WA_1dORF3a_d4_vs_1e3_WA_1_Oct_2020_VeroT_d4	1e3_WA_1dORF3a_d4	1e3_WA_1_Oct_2020_VeroT_d4
Rsad2	0.422506	0.541538	4	1e3_WA_1dORF3a_d4_vs_1e3_WA_1_Oct_2020_VeroT_d4	1e3_WA_1dORF3a_d4	1e3_WA_1_Oct_2020_VeroT_d4
Rtp4	-0.258291	0.323271	4	1e3_WA_1dORF3a_d4_vs_1e3_WA_1_Oct_2020_VeroT_d4	1e3_WA_1dORF3a_d4	1e3_WA_1_Oct_2020_VeroT_d4
Slc15a3	-0.473133	0.323582	4	1e3_WA_1dORF3a_d4_vs_1e3_WA_1_Oct_2020_VeroT_d4	1e3_WA_1dORF3a_d4	1e3_WA_1_Oct_2020_VeroT_d4
Slc25a28	0.103498	0.696371	4	1e3_WA_1dORF3a_d4_vs_1e3_WA_1_Oct_2020_VeroT_d4	1e3_WA_1dORF3a_d4	1e3_WA_1_Oct_2020_VeroT_d4
Ssbp3	-0.198482	0.585326	4	1e3_WA_1dORF3a_d4_vs_1e3_WA_1_Oct_2020_VeroT_d4	1e3_WA_1dORF3a_d4	1e3_WA_1_Oct_2020_VeroT_d4
Sun2	-0.0653642	0.791551	4	1e3_WA_1dORF3a_d4_vs_1e3_WA_1_Oct_2020_VeroT_d4	1e3_WA_1dORF3a_d4	1e3_WA_1_Oct_2020_VeroT_d4
Trim25	-0.0945756	0.803153	4	1e3_WA_1dORF3a_d4_vs_1e3_WA_1_Oct_2020_VeroT_d4	1e3_WA_1dORF3a_d4	1e3_WA_1_Oct_2020_VeroT_d4
Trim5	-1.06101	0.00292889	4	1e3_WA_1dORF3a_d4_vs_1e3_WA_1_Oct_2020_VeroT_d4	1e3_WA_1dORF3a_d4	1e3_WA_1_Oct_2020_VeroT_d4
Zc3hav1	-0.11348	0.753414	4	1e3_WA_1dORF3a_d4_vs_1e3_WA_1_Oct_2020_VeroT_d4	1e3_WA_1dORF3a_d4	1e3_WA_1_Oct_2020_VeroT_d4
Adar	0.119046	0.781695	4	1e3_WA_1dORF6_d4_vs_1e3_WA_1_Oct_2020_VeroT_d4	1e3_WA_1dORF6_d4	1e3_WA_1_Oct_2020_VeroT_d4
Apobec3	-0.401339	0.0789033	4	1e3_WA_1dORF6_d4_vs_1e3_WA_1_Oct_2020_VeroT_d4	1e3_WA_1dORF6_d4	1e3_WA_1_Oct_2020_VeroT_d4
Bst2	-0.53405	0.218781	4	1e3_WA_1dORF6_d4_vs_1e3_WA_1_Oct_2020_VeroT_d4	1e3_WA_1dORF6_d4	1e3_WA_1_Oct_2020_VeroT_d4
Cd74	-0.335623	0.465377	4	1e3_WA_1dORF6_d4_vs_1e3_WA_1_Oct_2020_VeroT_d4	1e3_WA_1dORF6_d4	1e3_WA_1_Oct_2020_VeroT_d4
Ddit4	0.0305151	0.979182	4	1e3_WA_1dORF6_d4_vs_1e3_WA_1_Oct_2020_VeroT_d4	1e3_WA_1dORF6_d4	1e3_WA_1_Oct_2020_VeroT_d4
Ddx58	-0.151498	0.730307	4	1e3_WA_1dORF6_d4_vs_1e3_WA_1_Oct_2020_VeroT_d4	1e3_WA_1dORF6_d4	1e3_WA_1_Oct_2020_VeroT_d4
Ddx60	-0.802362	0.0511699	4	1e3_WA_1dORF6_d4_vs_1e3_WA_1_Oct_2020_VeroT_d4	1e3_WA_1dORF6_d4	1e3_WA_1_Oct_2020_VeroT_d4
Eif2ak2	-0.426074	0.296602	4	1e3_WA_1dORF6_d4_vs_1e3_WA_1_Oct_2020_VeroT_d4	1e3_WA_1dORF6_d4	1e3_WA_1_Oct_2020_VeroT_d4
Gbp2	-0.349513	0.61294	4	1e3_WA_1dORF6_d4_vs_1e3_WA_1_Oct_2020_VeroT_d4	1e3_WA_1dORF6_d4	1e3_WA_1_Oct_2020_VeroT_d4
Hpse	-0.0252128	0.976607	4	1e3_WA_1dORF6_d4_vs_1e3_WA_1_Oct_2020_VeroT_d4	1e3_WA_1dORF6_d4	1e3_WA_1_Oct_2020_VeroT_d4
Ifih1	-0.146583	0.81643	4	1e3_WA_1dORF6_d4_vs_1e3_WA_1_Oct_2020_VeroT_d4	1e3_WA_1dORF6_d4	1e3_WA_1_Oct_2020_VeroT_d4
Ifit1	-0.91121	0.212591	4	1e3_WA_1dORF6_d4_vs_1e3_WA_1_Oct_2020_VeroT_d4	1e3_WA_1dORF6_d4	1e3_WA_1_Oct_2020_VeroT_d4
Ifit1bl1	-0.749051	0.313968	4	1e3_WA_1dORF6_d4_vs_1e3_WA_1_Oct_2020_VeroT_d4	1e3_WA_1dORF6_d4	1e3_WA_1_Oct_2020_VeroT_d4
Ifit2	-0.351321	0.723842	4	1e3_WA_1dORF6_d4_vs_1e3_WA_1_Oct_2020_VeroT_d4	1e3_WA_1dORF6_d4	1e3_WA_1_Oct_2020_VeroT_d4
Ifit3	-0.333152	0.595684	4	1e3_WA_1dORF6_d4_vs_1e3_WA_1_Oct_2020_VeroT_d4	1e3_WA_1dORF6_d4	1e3_WA_1_Oct_2020_VeroT_d4
Ifit3b	0.159996	0.834786	4	1e3_WA_1dORF6_d4_vs_1e3_WA_1_Oct_2020_VeroT_d4	1e3_WA_1dORF6_d4	1e3_WA_1_Oct_2020_VeroT_d4
Ifitm1	0.0699279	0.915619	4	1e3_WA_1dORF6_d4_vs_1e3_WA_1_Oct_2020_VeroT_d4	1e3_WA_1dORF6_d4	1e3_WA_1_Oct_2020_VeroT_d4
Ifitm2	-0.521327	0.216231	4	1e3_WA_1dORF6_d4_vs_1e3_WA_1_Oct_2020_VeroT_d4	1e3_WA_1dORF6_d4	1e3_WA_1_Oct_2020_VeroT_d4
Ifitm3	-0.20272	0.673631	4	1e3_WA_1dORF6_d4_vs_1e3_WA_1_Oct_2020_VeroT_d4	1e3_WA_1dORF6_d4	1e3_WA_1_Oct_2020_VeroT_d4
Irf1	0.277441	0.621844	4	1e3_WA_1dORF6_d4_vs_1e3_WA_1_Oct_2020_VeroT_d4	1e3_WA_1dORF6_d4	1e3_WA_1_Oct_2020_VeroT_d4
Irf7	-0.0484574	0.948508	4	1e3_WA_1dORF6_d4_vs_1e3_WA_1_Oct_2020_VeroT_d4	1e3_WA_1dORF6_d4	1e3_WA_1_Oct_2020_VeroT_d4
Isg15	-0.432479	0.435053	4	1e3_WA_1dORF6_d4_vs_1e3_WA_1_Oct_2020_VeroT_d4	1e3_WA_1dORF6_d4	1e3_WA_1_Oct_2020_VeroT_d4
Isg20	-0.449137	0.428785	4	1e3_WA_1dORF6_d4_vs_1e3_WA_1_Oct_2020_VeroT_d4	1e3_WA_1dORF6_d4	1e3_WA_1_Oct_2020_VeroT_d4
Map3k14	-0.0365769	0.944048	4	1e3_WA_1dORF6_d4_vs_1e3_WA_1_Oct_2020_VeroT_d4	1e3_WA_1dORF6_d4	1e3_WA_1_Oct_2020_VeroT_d4
Mov10	-0.128827	0.832817	4	1e3_WA_1dORF6_d4_vs_1e3_WA_1_Oct_2020_VeroT_d4	1e3_WA_1dORF6_d4	1e3_WA_1_Oct_2020_VeroT_d4
Ms4a4a	0.237697	0.715138	4	1e3_WA_1dORF6_d4_vs_1e3_WA_1_Oct_2020_VeroT_d4	1e3_WA_1dORF6_d4	1e3_WA_1_Oct_2020_VeroT_d4
Mx1	0.596826	0.404952	4	1e3_WA_1dORF6_d4_vs_1e3_WA_1_Oct_2020_VeroT_d4	1e3_WA_1dORF6_d4	1e3_WA_1_Oct_2020_VeroT_d4
Mx2	0.608747	0.26662	4	1e3_WA_1dORF6_d4_vs_1e3_WA_1_Oct_2020_VeroT_d4	1e3_WA_1dORF6_d4	1e3_WA_1_Oct_2020_VeroT_d4
Nampt	-0.15485	0.767519	4	1e3_WA_1dORF6_d4_vs_1e3_WA_1_Oct_2020_VeroT_d4	1e3_WA_1dORF6_d4	1e3_WA_1_Oct_2020_VeroT_d4
Nt5c3	-0.101529	0.900825	4	1e3_WA_1dORF6_d4_vs_1e3_WA_1_Oct_2020_VeroT_d4	1e3_WA_1dORF6_d4	1e3_WA_1_Oct_2020_VeroT_d4
Oas2	-0.370637	0.427384	4	1e3_WA_1dORF6_d4_vs_1e3_WA_1_Oct_2020_VeroT_d4	1e3_WA_1dORF6_d4	1e3_WA_1_Oct_2020_VeroT_d4
Oas3	0.0953845	0.909807	4	1e3_WA_1dORF6_d4_vs_1e3_WA_1_Oct_2020_VeroT_d4	1e3_WA_1dORF6_d4	1e3_WA_1_Oct_2020_VeroT_d4
Oasl1	-0.365157	0.605897	4	1e3_WA_1dORF6_d4_vs_1e3_WA_1_Oct_2020_VeroT_d4	1e3_WA_1dORF6_d4	1e3_WA_1_Oct_2020_VeroT_d4
P2ry6	0.130477	0.774156	4	1e3_WA_1dORF6_d4_vs_1e3_WA_1_Oct_2020_VeroT_d4	1e3_WA_1dORF6_d4	1e3_WA_1_Oct_2020_VeroT_d4
Pml	0.0683783	0.920289	4	1e3_WA_1dORF6_d4_vs_1e3_WA_1_Oct_2020_VeroT_d4	1e3_WA_1dORF6_d4	1e3_WA_1_Oct_2020_VeroT_d4
Rsad2	0.590945	0.468353	4	1e3_WA_1dORF6_d4_vs_1e3_WA_1_Oct_2020_VeroT_d4	1e3_WA_1dORF6_d4	1e3_WA_1_Oct_2020_VeroT_d4
Rtp4	-0.181312	0.617845	4	1e3_WA_1dORF6_d4_vs_1e3_WA_1_Oct_2020_VeroT_d4	1e3_WA_1dORF6_d4	1e3_WA_1_Oct_2020_VeroT_d4
Slc15a3	-0.116753	0.896471	4	1e3_WA_1dORF6_d4_vs_1e3_WA_1_Oct_2020_VeroT_d4	1e3_WA_1dORF6_d4	1e3_WA_1_Oct_2020_VeroT_d4
Slc25a28	-0.0257595	0.958539	4	1e3_WA_1dORF6_d4_vs_1e3_WA_1_Oct_2020_VeroT_d4	1e3_WA_1dORF6_d4	1e3_WA_1_Oct_2020_VeroT_d4
Ssbp3	-0.441518	0.237089	4	1e3_WA_1dORF6_d4_vs_1e3_WA_1_Oct_2020_VeroT_d4	1e3_WA_1dORF6_d4	1e3_WA_1_Oct_2020_VeroT_d4
Sun2	-0.0568554	0.877965	4	1e3_WA_1dORF6_d4_vs_1e3_WA_1_Oct_2020_VeroT_d4	1e3_WA_1dORF6_d4	1e3_WA_1_Oct_2020_VeroT_d4
Trim25	0.0825292	0.883874	4	1e3_WA_1dORF6_d4_vs_1e3_WA_1_Oct_2020_VeroT_d4	1e3_WA_1dORF6_d4	1e3_WA_1_Oct_2020_VeroT_d4
Trim5	-0.483451	0.298449	4	1e3_WA_1dORF6_d4_vs_1e3_WA_1_Oct_2020_VeroT_d4	1e3_WA_1dORF6_d4	1e3_WA_1_Oct_2020_VeroT_d4
Zc3hav1	0.0659785	0.909807	4	1e3_WA_1dORF6_d4_vs_1e3_WA_1_Oct_2020_VeroT_d4	1e3_WA_1dORF6_d4	1e3_WA_1_Oct_2020_VeroT_d4
Adar	0.0477565	0.932706	4	1e3_WA_1dORF7a_d4_vs_1e3_WA_1_Oct_2020_VeroT_d4	1e3_WA_1dORF7a_d4	1e3_WA_1_Oct_2020_VeroT_d4
Apobec3	-0.262496	0.384404	4	1e3_WA_1dORF7a_d4_vs_1e3_WA_1_Oct_2020_VeroT_d4	1e3_WA_1dORF7a_d4	1e3_WA_1_Oct_2020_VeroT_d4
Bst2	-0.0308338	0.970802	4	1e3_WA_1dORF7a_d4_vs_1e3_WA_1_Oct_2020_VeroT_d4	1e3_WA_1dORF7a_d4	1e3_WA_1_Oct_2020_VeroT_d4
Cd74	-0.0370974	0.96237	4	1e3_WA_1dORF7a_d4_vs_1e3_WA_1_Oct_2020_VeroT_d4	1e3_WA_1dORF7a_d4	1e3_WA_1_Oct_2020_VeroT_d4
Ddit4	0.11123	0.924095	4	1e3_WA_1dORF7a_d4_vs_1e3_WA_1_Oct_2020_VeroT_d4	1e3_WA_1dORF7a_d4	1e3_WA_1_Oct_2020_VeroT_d4
Ddx58	-0.103345	0.852588	4	1e3_WA_1dORF7a_d4_vs_1e3_WA_1_Oct_2020_VeroT_d4	1e3_WA_1dORF7a_d4	1e3_WA_1_Oct_2020_VeroT_d4
Ddx60	-0.529091	0.325257	4	1e3_WA_1dORF7a_d4_vs_1e3_WA_1_Oct_2020_VeroT_d4	1e3_WA_1dORF7a_d4	1e3_WA_1_Oct_2020_VeroT_d4
Eif2ak2	-0.482068	0.291471	4	1e3_WA_1dORF7a_d4_vs_1e3_WA_1_Oct_2020_VeroT_d4	1e3_WA_1dORF7a_d4	1e3_WA_1_Oct_2020_VeroT_d4
Gbp2	0.176449	0.854717	4	1e3_WA_1dORF7a_d4_vs_1e3_WA_1_Oct_2020_VeroT_d4	1e3_WA_1dORF7a_d4	1e3_WA_1_Oct_2020_VeroT_d4
Hpse	-0.0957006	0.907678	4	1e3_WA_1dORF7a_d4_vs_1e3_WA_1_Oct_2020_VeroT_d4	1e3_WA_1dORF7a_d4	1e3_WA_1_Oct_2020_VeroT_d4
Ifih1	-0.0157491	0.985272	4	1e3_WA_1dORF7a_d4_vs_1e3_WA_1_Oct_2020_VeroT_d4	1e3_WA_1dORF7a_d4	1e3_WA_1_Oct_2020_VeroT_d4
Ifit1	-0.844505	0.33138	4	1e3_WA_1dORF7a_d4_vs_1e3_WA_1_Oct_2020_VeroT_d4	1e3_WA_1dORF7a_d4	1e3_WA_1_Oct_2020_VeroT_d4
Ifit1bl1	-0.136853	0.919514	4	1e3_WA_1dORF7a_d4_vs_1e3_WA_1_Oct_2020_VeroT_d4	1e3_WA_1dORF7a_d4	1e3_WA_1_Oct_2020_VeroT_d4
Ifit2	-0.146522	0.915726	4	1e3_WA_1dORF7a_d4_vs_1e3_WA_1_Oct_2020_VeroT_d4	1e3_WA_1dORF7a_d4	1e3_WA_1_Oct_2020_VeroT_d4
Ifit3	0.0110036	0.991975	4	1e3_WA_1dORF7a_d4_vs_1e3_WA_1_Oct_2020_VeroT_d4	1e3_WA_1dORF7a_d4	1e3_WA_1_Oct_2020_VeroT_d4
Ifit3b	0.0815314	0.931993	4	1e3_WA_1dORF7a_d4_vs_1e3_WA_1_Oct_2020_VeroT_d4	1e3_WA_1dORF7a_d4	1e3_WA_1_Oct_2020_VeroT_d4
Ifitm1	0.011505	0.988777	4	1e3_WA_1dORF7a_d4_vs_1e3_WA_1_Oct_2020_VeroT_d4	1e3_WA_1dORF7a_d4	1e3_WA_1_Oct_2020_VeroT_d4
Ifitm2	-0.460785	0.3648	4	1e3_WA_1dORF7a_d4_vs_1e3_WA_1_Oct_2020_VeroT_d4	1e3_WA_1dORF7a_d4	1e3_WA_1_Oct_2020_VeroT_d4
Ifitm3	0.0964752	0.883559	4	1e3_WA_1dORF7a_d4_vs_1e3_WA_1_Oct_2020_VeroT_d4	1e3_WA_1dORF7a_d4	1e3_WA_1_Oct_2020_VeroT_d4
Irf1	0.23006	0.736956	4	1e3_WA_1dORF7a_d4_vs_1e3_WA_1_Oct_2020_VeroT_d4	1e3_WA_1dORF7a_d4	1e3_WA_1_Oct_2020_VeroT_d4
Irf7	0.272885	0.623146	4	1e3_WA_1dORF7a_d4_vs_1e3_WA_1_Oct_2020_VeroT_d4	1e3_WA_1dORF7a_d4	1e3_WA_1_Oct_2020_VeroT_d4
Isg15	0.070247	0.940941	4	1e3_WA_1dORF7a_d4_vs_1e3_WA_1_Oct_2020_VeroT_d4	1e3_WA_1dORF7a_d4	1e3_WA_1_Oct_2020_VeroT_d4
Isg20	0.131933	0.88365	4	1e3_WA_1dORF7a_d4_vs_1e3_WA_1_Oct_2020_VeroT_d4	1e3_WA_1dORF7a_d4	1e3_WA_1_Oct_2020_VeroT_d4
Map3k14	-0.0941843	0.843216	4	1e3_WA_1dORF7a_d4_vs_1e3_WA_1_Oct_2020_VeroT_d4	1e3_WA_1dORF7a_d4	1e3_WA_1_Oct_2020_VeroT_d4
Mov10	0.0183747	0.980375	4	1e3_WA_1dORF7a_d4_vs_1e3_WA_1_Oct_2020_VeroT_d4	1e3_WA_1dORF7a_d4	1e3_WA_1_Oct_2020_VeroT_d4
Ms4a4a	-0.20477	0.793606	4	1e3_WA_1dORF7a_d4_vs_1e3_WA_1_Oct_2020_VeroT_d4	1e3_WA_1dORF7a_d4	1e3_WA_1_Oct_2020_VeroT_d4
Mx1	-0.00295049	0.998582	4	1e3_WA_1dORF7a_d4_vs_1e3_WA_1_Oct_2020_VeroT_d4	1e3_WA_1dORF7a_d4	1e3_WA_1_Oct_2020_VeroT_d4
Mx2	0.0767566	0.940652	4	1e3_WA_1dORF7a_d4_vs_1e3_WA_1_Oct_2020_VeroT_d4	1e3_WA_1dORF7a_d4	1e3_WA_1_Oct_2020_VeroT_d4
Nampt	0.145306	0.808835	4	1e3_WA_1dORF7a_d4_vs_1e3_WA_1_Oct_2020_VeroT_d4	1e3_WA_1dORF7a_d4	1e3_WA_1_Oct_2020_VeroT_d4
Nt5c3	-0.154096	0.854313	4	1e3_WA_1dORF7a_d4_vs_1e3_WA_1_Oct_2020_VeroT_d4	1e3_WA_1dORF7a_d4	1e3_WA_1_Oct_2020_VeroT_d4
Oas2	-0.213513	0.736956	4	1e3_WA_1dORF7a_d4_vs_1e3_WA_1_Oct_2020_VeroT_d4	1e3_WA_1dORF7a_d4	1e3_WA_1_Oct_2020_VeroT_d4
Oas3	-0.259276	0.730862	4	1e3_WA_1dORF7a_d4_vs_1e3_WA_1_Oct_2020_VeroT_d4	1e3_WA_1dORF7a_d4	1e3_WA_1_Oct_2020_VeroT_d4
Oasl1	-0.102349	0.924477	4	1e3_WA_1dORF7a_d4_vs_1e3_WA_1_Oct_2020_VeroT_d4	1e3_WA_1dORF7a_d4	1e3_WA_1_Oct_2020_VeroT_d4
P2ry6	-0.27757	0.501776	4	1e3_WA_1dORF7a_d4_vs_1e3_WA_1_Oct_2020_VeroT_d4	1e3_WA_1dORF7a_d4	1e3_WA_1_Oct_2020_VeroT_d4
Pml	0.0549982	0.941281	4	1e3_WA_1dORF7a_d4_vs_1e3_WA_1_Oct_2020_VeroT_d4	1e3_WA_1dORF7a_d4	1e3_WA_1_Oct_2020_VeroT_d4
Rsad2	-0.445293	0.667366	4	1e3_WA_1dORF7a_d4_vs_1e3_WA_1_Oct_2020_VeroT_d4	1e3_WA_1dORF7a_d4	1e3_WA_1_Oct_2020_VeroT_d4
Rtp4	-0.0613648	0.910903	4	1e3_WA_1dORF7a_d4_vs_1e3_WA_1_Oct_2020_VeroT_d4	1e3_WA_1dORF7a_d4	1e3_WA_1_Oct_2020_VeroT_d4
Slc15a3	-0.140231	0.882563	4	1e3_WA_1dORF7a_d4_vs_1e3_WA_1_Oct_2020_VeroT_d4	1e3_WA_1dORF7a_d4	1e3_WA_1_Oct_2020_VeroT_d4
Slc25a28	0.146188	0.703803	4	1e3_WA_1dORF7a_d4_vs_1e3_WA_1_Oct_2020_VeroT_d4	1e3_WA_1dORF7a_d4	1e3_WA_1_Oct_2020_VeroT_d4
Ssbp3	-0.376542	0.409601	4	1e3_WA_1dORF7a_d4_vs_1e3_WA_1_Oct_2020_VeroT_d4	1e3_WA_1dORF7a_d4	1e3_WA_1_Oct_2020_VeroT_d4
Sun2	0.00571408	0.990258	4	1e3_WA_1dORF7a_d4_vs_1e3_WA_1_Oct_2020_VeroT_d4	1e3_WA_1dORF7a_d4	1e3_WA_1_Oct_2020_VeroT_d4
Trim25	-0.0926693	0.880229	4	1e3_WA_1dORF7a_d4_vs_1e3_WA_1_Oct_2020_VeroT_d4	1e3_WA_1dORF7a_d4	1e3_WA_1_Oct_2020_VeroT_d4
Trim5	-0.788756	0.0999053	4	1e3_WA_1dORF7a_d4_vs_1e3_WA_1_Oct_2020_VeroT_d4	1e3_WA_1dORF7a_d4	1e3_WA_1_Oct_2020_VeroT_d4
Zc3hav1	-0.124677	0.82354	4	1e3_WA_1dORF7a_d4_vs_1e3_WA_1_Oct_2020_VeroT_d4	1e3_WA_1dORF7a_d4	1e3_WA_1_Oct_2020_VeroT_d4
Adar	-0.249138	0.437688	4	1e3_WA_1dORF8_d4_vs_1e3_WA_1_Oct_2020_VeroT_d4	1e3_WA_1dORF8_d4	1e3_WA_1_Oct_2020_VeroT_d4
Apobec3	-0.356792	0.12108	4	1e3_WA_1dORF8_d4_vs_1e3_WA_1_Oct_2020_VeroT_d4	1e3_WA_1dORF8_d4	1e3_WA_1_Oct_2020_VeroT_d4
Bst2	-0.767643	0.0473261	4	1e3_WA_1dORF8_d4_vs_1e3_WA_1_Oct_2020_VeroT_d4	1e3_WA_1dORF8_d4	1e3_WA_1_Oct_2020_VeroT_d4
Cd74	-0.313005	0.481521	4	1e3_WA_1dORF8_d4_vs_1e3_WA_1_Oct_2020_VeroT_d4	1e3_WA_1dORF8_d4	1e3_WA_1_Oct_2020_VeroT_d4
Ddit4	0.108488	0.907619	4	1e3_WA_1dORF8_d4_vs_1e3_WA_1_Oct_2020_VeroT_d4	1e3_WA_1dORF8_d4	1e3_WA_1_Oct_2020_VeroT_d4
Ddx58	-0.340701	0.292391	4	1e3_WA_1dORF8_d4_vs_1e3_WA_1_Oct_2020_VeroT_d4	1e3_WA_1dORF8_d4	1e3_WA_1_Oct_2020_VeroT_d4
Ddx60	-1.08894	0.00557868	4	1e3_WA_1dORF8_d4_vs_1e3_WA_1_Oct_2020_VeroT_d4	1e3_WA_1dORF8_d4	1e3_WA_1_Oct_2020_VeroT_d4
Eif2ak2	-0.773817	0.0237462	4	1e3_WA_1dORF8_d4_vs_1e3_WA_1_Oct_2020_VeroT_d4	1e3_WA_1dORF8_d4	1e3_WA_1_Oct_2020_VeroT_d4
Gbp2	-0.630566	0.248879	4	1e3_WA_1dORF8_d4_vs_1e3_WA_1_Oct_2020_VeroT_d4	1e3_WA_1dORF8_d4	1e3_WA_1_Oct_2020_VeroT_d4
Hpse	-0.037255	0.958532	4	1e3_WA_1dORF8_d4_vs_1e3_WA_1_Oct_2020_VeroT_d4	1e3_WA_1dORF8_d4	1e3_WA_1_Oct_2020_VeroT_d4
Ifih1	-0.435014	0.308825	4	1e3_WA_1dORF8_d4_vs_1e3_WA_1_Oct_2020_VeroT_d4	1e3_WA_1dORF8_d4	1e3_WA_1_Oct_2020_VeroT_d4
Ifit1	-1.76577	0.00530684	4	1e3_WA_1dORF8_d4_vs_1e3_WA_1_Oct_2020_VeroT_d4	1e3_WA_1dORF8_d4	1e3_WA_1_Oct_2020_VeroT_d4
Ifit1bl1	-0.914732	0.174808	4	1e3_WA_1dORF8_d4_vs_1e3_WA_1_Oct_2020_VeroT_d4	1e3_WA_1dORF8_d4	1e3_WA_1_Oct_2020_VeroT_d4
Ifit2	-0.933057	0.179351	4	1e3_WA_1dORF8_d4_vs_1e3_WA_1_Oct_2020_VeroT_d4	1e3_WA_1dORF8_d4	1e3_WA_1_Oct_2020_VeroT_d4
Ifit3	-0.982957	0.0267358	4	1e3_WA_1dORF8_d4_vs_1e3_WA_1_Oct_2020_VeroT_d4	1e3_WA_1dORF8_d4	1e3_WA_1_Oct_2020_VeroT_d4
Ifit3b	-0.841865	0.0615881	4	1e3_WA_1dORF8_d4_vs_1e3_WA_1_Oct_2020_VeroT_d4	1e3_WA_1dORF8_d4	1e3_WA_1_Oct_2020_VeroT_d4
Ifitm1	-0.217884	0.634677	4	1e3_WA_1dORF8_d4_vs_1e3_WA_1_Oct_2020_VeroT_d4	1e3_WA_1dORF8_d4	1e3_WA_1_Oct_2020_VeroT_d4
Ifitm2	-0.434119	0.311589	4	1e3_WA_1dORF8_d4_vs_1e3_WA_1_Oct_2020_VeroT_d4	1e3_WA_1dORF8_d4	1e3_WA_1_Oct_2020_VeroT_d4
Ifitm3	-0.375166	0.322791	4	1e3_WA_1dORF8_d4_vs_1e3_WA_1_Oct_2020_VeroT_d4	1e3_WA_1dORF8_d4	1e3_WA_1_Oct_2020_VeroT_d4
Irf1	-0.0567549	0.93711	4	1e3_WA_1dORF8_d4_vs_1e3_WA_1_Oct_2020_VeroT_d4	1e3_WA_1dORF8_d4	1e3_WA_1_Oct_2020_VeroT_d4
Irf7	-0.453069	0.246	4	1e3_WA_1dORF8_d4_vs_1e3_WA_1_Oct_2020_VeroT_d4	1e3_WA_1dORF8_d4	1e3_WA_1_Oct_2020_VeroT_d4
Isg15	-0.845523	0.0552608	4	1e3_WA_1dORF8_d4_vs_1e3_WA_1_Oct_2020_VeroT_d4	1e3_WA_1dORF8_d4	1e3_WA_1_Oct_2020_VeroT_d4
Isg20	-0.957866	0.0315613	4	1e3_WA_1dORF8_d4_vs_1e3_WA_1_Oct_2020_VeroT_d4	1e3_WA_1dORF8_d4	1e3_WA_1_Oct_2020_VeroT_d4
Map3k14	-0.11524	0.756465	4	1e3_WA_1dORF8_d4_vs_1e3_WA_1_Oct_2020_VeroT_d4	1e3_WA_1dORF8_d4	1e3_WA_1_Oct_2020_VeroT_d4
Mov10	-0.445907	0.259959	4	1e3_WA_1dORF8_d4_vs_1e3_WA_1_Oct_2020_VeroT_d4	1e3_WA_1dORF8_d4	1e3_WA_1_Oct_2020_VeroT_d4
Ms4a4a	0.30979	0.581211	4	1e3_WA_1dORF8_d4_vs_1e3_WA_1_Oct_2020_VeroT_d4	1e3_WA_1dORF8_d4	1e3_WA_1_Oct_2020_VeroT_d4
Mx1	-0.680856	0.301957	4	1e3_WA_1dORF8_d4_vs_1e3_WA_1_Oct_2020_VeroT_d4	1e3_WA_1dORF8_d4	1e3_WA_1_Oct_2020_VeroT_d4
Mx2	-0.707013	0.164229	4	1e3_WA_1dORF8_d4_vs_1e3_WA_1_Oct_2020_VeroT_d4	1e3_WA_1dORF8_d4	1e3_WA_1_Oct_2020_VeroT_d4
Nampt	-0.0922991	0.864376	4	1e3_WA_1dORF8_d4_vs_1e3_WA_1_Oct_2020_VeroT_d4	1e3_WA_1dORF8_d4	1e3_WA_1_Oct_2020_VeroT_d4
Nt5c3	-0.688685	0.124788	4	1e3_WA_1dORF8_d4_vs_1e3_WA_1_Oct_2020_VeroT_d4	1e3_WA_1dORF8_d4	1e3_WA_1_Oct_2020_VeroT_d4
Oas2	-0.55379	0.161507	4	1e3_WA_1dORF8_d4_vs_1e3_WA_1_Oct_2020_VeroT_d4	1e3_WA_1dORF8_d4	1e3_WA_1_Oct_2020_VeroT_d4
Oas3	-0.693645	0.130642	4	1e3_WA_1dORF8_d4_vs_1e3_WA_1_Oct_2020_VeroT_d4	1e3_WA_1dORF8_d4	1e3_WA_1_Oct_2020_VeroT_d4
Oasl1	-1.06887	0.0333265	4	1e3_WA_1dORF8_d4_vs_1e3_WA_1_Oct_2020_VeroT_d4	1e3_WA_1dORF8_d4	1e3_WA_1_Oct_2020_VeroT_d4
P2ry6	0.0124109	0.982746	4	1e3_WA_1dORF8_d4_vs_1e3_WA_1_Oct_2020_VeroT_d4	1e3_WA_1dORF8_d4	1e3_WA_1_Oct_2020_VeroT_d4
Pml	-0.315167	0.45808	4	1e3_WA_1dORF8_d4_vs_1e3_WA_1_Oct_2020_VeroT_d4	1e3_WA_1dORF8_d4	1e3_WA_1_Oct_2020_VeroT_d4
Rsad2	-1.47541	0.0170539	4	1e3_WA_1dORF8_d4_vs_1e3_WA_1_Oct_2020_VeroT_d4	1e3_WA_1dORF8_d4	1e3_WA_1_Oct_2020_VeroT_d4
Rtp4	-0.499162	0.0556399	4	1e3_WA_1dORF8_d4_vs_1e3_WA_1_Oct_2020_VeroT_d4	1e3_WA_1dORF8_d4	1e3_WA_1_Oct_2020_VeroT_d4
Slc15a3	-0.293849	0.657404	4	1e3_WA_1dORF8_d4_vs_1e3_WA_1_Oct_2020_VeroT_d4	1e3_WA_1dORF8_d4	1e3_WA_1_Oct_2020_VeroT_d4
Slc25a28	-0.0656171	0.862663	4	1e3_WA_1dORF8_d4_vs_1e3_WA_1_Oct_2020_VeroT_d4	1e3_WA_1dORF8_d4	1e3_WA_1_Oct_2020_VeroT_d4
Ssbp3	-0.377682	0.316852	4	1e3_WA_1dORF8_d4_vs_1e3_WA_1_Oct_2020_VeroT_d4	1e3_WA_1dORF8_d4	1e3_WA_1_Oct_2020_VeroT_d4
Sun2	-0.000580007	0.999506	4	1e3_WA_1dORF8_d4_vs_1e3_WA_1_Oct_2020_VeroT_d4	1e3_WA_1dORF8_d4	1e3_WA_1_Oct_2020_VeroT_d4
Trim25	-0.177064	0.684232	4	1e3_WA_1dORF8_d4_vs_1e3_WA_1_Oct_2020_VeroT_d4	1e3_WA_1dORF8_d4	1e3_WA_1_Oct_2020_VeroT_d4
Trim5	-0.908183	0.0192052	4	1e3_WA_1dORF8_d4_vs_1e3_WA_1_Oct_2020_VeroT_d4	1e3_WA_1dORF8_d4	1e3_WA_1_Oct_2020_VeroT_d4
Zc3hav1	-0.182406	0.666313	4	1e3_WA_1dORF8_d4_vs_1e3_WA_1_Oct_2020_VeroT_d4	1e3_WA_1dORF8_d4	1e3_WA_1_Oct_2020_VeroT_d4
